# Supplementary material for: Di-μ-chlorido-bis­[bis­(ethyl­enediamine-κ2 N,N′)cadmium(II)] dichloride
Source: Acta Crystallogr Sect E Struct Rep Online. 2009 Dec 24;66(Pt 1):m98. doi: 10.1107/S1600536809054804 (PMC2980226; doi:10.1107/S1600536809054804)
Supplement: Supplementary file 1 [file e-66-00m98-sup1.cif]

##############################################################################
###                                                                        ###
###        Electronic paper (Acta Crystallographica Section E)             ###
###                                                                        ###
##############################################################################
#                                                                            #
# This CIF contains the data in a paper accepted for publication in Acta     #
# Crystallographica Section E. It conforms to the requirements of Notes      #
# for Authors for Section E, and has been peer reviewed under the auspices   #
# of the IUCr Commission on Journals.                                        #
#                                                                            #
# Full details of the Crystallographic Information File format               #
# are given in the paper "The Crystallographic Information File (CIF):       #
# a New Standard Archive File for Crystallography" by S. R. Hall, F. H.      #
# Allen and I. D. Brown [Acta Cryst. (1991), A47, 655-685].                  #
#                                                                            #
# The current version of the core CIF dictionary is obtainable from          #
# ftp://ftp.iucr.org/pub/cif_core.dic. The current version number is 2.4.    #
#                                                                            #
# Software is freely available for graphical display of the structure(s) in  #
# this CIF.  For information consult the CIF home page http://www.iucr.org/  #
# cif/home.html                                                              #
#                                                                            #
# This file may be used for bona fide research purposes within the           #
# scientific community so long as proper attribution is given to the journal # 
# article from which it was obtained.                                        #
#                                                                            #
##############################################################################
                                             
data_I
_audit_creation_method     SHELXL-97
_chemical_name_systematic
;
Di-\m-chlorido-bis[bis(ethylenediamine-\k^2^<i>N</i>,<i>N</i>')cadmium(II)]
dichloride
;
_chemical_name_common     ?
_chemical_formula_moiety     'C8 H32 Cd2 Cl2 N8 2+, 2(Cl -)'
_chemical_formula_sum     'C8 H32 Cd2 Cl4 N8'
_chemical_formula_iupac     '[Cd2 Cl2 (C2 H8 N2)4] Cl2'
_chemical_formula_weight     607.02
_chemical_melting_point     ?
_symmetry_cell_setting     monoclinic
_symmetry_space_group_name_H-M     'P 21/n'
_symmetry_space_group_name_Hall     '-P 2yn'
loop_
    _symmetry_equiv_pos_as_xyz
    'x, y, z'
    '-x+1/2, y+1/2, -z+1/2'
    '-x, -y, -z'
    'x-1/2, -y-1/2, z-1/2'
_cell_length_a     6.3869(8)
_cell_length_b     11.3143(10)
_cell_length_c     14.8255(19)
_cell_angle_alpha     90.00
_cell_angle_beta     92.621(13)
_cell_angle_gamma     90.00
_cell_volume     1070.2(2)
_cell_formula_units_Z     2
_cell_measurement_reflns_used     120
_cell_measurement_theta_min     10
_cell_measurement_theta_max     25
_cell_measurement_temperature     293
_exptl_crystal_description     block
_exptl_crystal_colour     colourless
_exptl_crystal_size_max     0.3
_exptl_crystal_size_mid     0.2
_exptl_crystal_size_min     0.2
_exptl_crystal_density_diffrn     1.884
_exptl_crystal_density_meas     ?
_exptl_crystal_density_method     'not measured'
_exptl_crystal_F_000     600
_exptl_absorpt_coefficient_mu     2.493
_exptl_absorpt_correction_type     numerical
_exptl_absorpt_process_details     '(X-SHAPE; Stoe & Cie, 1998)'
_exptl_absorpt_correction_T_min     0.576
_exptl_absorpt_correction_T_max     0.613
_exptl_special_details
;
;
_diffrn_ambient_temperature     293
_diffrn_radiation_type     MoK\a
_diffrn_radiation_wavelength     0.71073
_diffrn_radiation_source     'fine-focus sealed tube'
_diffrn_radiation_monochromator     graphite
_diffrn_measurement_device_type     'Stoe IPDS-1'
_diffrn_measurement_method     '\f scan'
_diffrn_detector_area_resol_mean     ?
_diffrn_reflns_number     6562
_diffrn_reflns_av_R_equivalents     0.0176
_diffrn_reflns_av_sigmaI/netI     0.0163
_diffrn_reflns_theta_min     2.27
_diffrn_reflns_theta_max     30.03
_diffrn_reflns_theta_full     30.03
_diffrn_measured_fraction_theta_max     0.998
_diffrn_measured_fraction_theta_full     0.998
_diffrn_reflns_limit_h_min     0
_diffrn_reflns_limit_h_max     8
_diffrn_reflns_limit_k_min     -15
_diffrn_reflns_limit_k_max     15
_diffrn_reflns_limit_l_min     -20
_diffrn_reflns_limit_l_max     20
_diffrn_standards_number     0
_diffrn_standards_interval_count     .
_diffrn_standards_interval_time     .
_diffrn_standards_decay_%     ?
_refine_special_details
;
Refinement of <i>F</i>^2^ against ALL reflections. The weighted <i>R</i>-factor
<i>wR</i> and goodness of fit <i>S</i> are based on <i>F</i>^2^, conventional
<i>R</i>-factors <i>R</i> are based on <i>F</i>, with <i>F</i> set to zero for
negative <i>F</i>^2^. The threshold expression of <i>F</i>^2^ >
\s(<i>F</i>^2^) is used only for calculating <i>R</i>-factors(gt) <i>etc</i>.
and is not relevant to the choice of reflections for refinement.
<i>R</i>-factors based on <i>F</i>^2^ are statistically about twice as large
as those based on <i>F</i>, and <i>R</i>- factors based on ALL data will be
even larger.
;
_reflns_number_total     3110
_reflns_number_gt     2699
_reflns_threshold_expression     'I>2\s(I)'
_refine_ls_structure_factor_coef     Fsqd
_refine_ls_matrix_type     full
_refine_ls_R_factor_all     0.0242
_refine_ls_R_factor_gt     0.0183
_refine_ls_wR_factor_gt     0.0448
_refine_ls_wR_factor_ref     0.0465
_refine_ls_goodness_of_fit_ref     1.044
_refine_ls_restrained_S_all     1.044
_refine_ls_number_reflns     3110
_refine_ls_number_parameters     120
_refine_ls_number_restraints     0
_refine_ls_hydrogen_treatment     constr
_refine_ls_weighting_scheme     calc
_refine_ls_weighting_details
              'w=1/[\s^2^(Fo^2^)+(0.0256P)^2^+0.1639P] where P=(Fo^2^+2Fc^2^)/3'
_atom_sites_solution_hydrogens     geom
_atom_sites_solution_primary     direct
_atom_sites_solution_secondary     difmap
_refine_ls_shift/su_max     0.002
_refine_ls_shift/su_mean     0.000
_refine_diff_density_max     0.530
_refine_diff_density_min     -0.488
_refine_ls_extinction_method     'SHELXL97 (Sheldrick, 2008)'
_refine_ls_extinction_coef     0.0088(4)
_refine_ls_extinction_expression
                                  'Fc^*^=kFc[1+0.001xFc^2^\l^3^/sin(2\q)]^-1/4^'
loop_
    _atom_type_symbol
    _atom_type_description
    _atom_type_scat_dispersion_real
    _atom_type_scat_dispersion_imag
    _atom_type_scat_source
    'C' 'C' 0.0033 0.0016
                         'International Tables Vol C Tables 4.2.6.8 and 6.1.1.4'
    'H' 'H' 0.0000 0.0000
                         'International Tables Vol C Tables 4.2.6.8 and 6.1.1.4'
    'N' 'N' 0.0061 0.0033
                         'International Tables Vol C Tables 4.2.6.8 and 6.1.1.4'
    'Cl' 'Cl' 0.1484 0.1585
                         'International Tables Vol C Tables 4.2.6.8 and 6.1.1.4'
    'Cd' 'Cd' -0.8075 1.2024
                         'International Tables Vol C Tables 4.2.6.8 and 6.1.1.4'
_computing_data_collection     'DIF4 (Stoe & Cie, 1992)'
_computing_cell_refinement     'DIF4 (Stoe & Cie, 1992)'
_computing_data_reduction     'REDU4 (Stoe & Cie, 1992)'
_computing_structure_solution     'SHELXS97 (Sheldrick, 2008)'
_computing_structure_refinement     'SHELXL97 (Sheldrick, 2008)'
_computing_molecular_graphics     'XP in SHELXTL (Sheldrick, 2008)'
_computing_publication_material     'XCIF in SHELXTL (Sheldrick, 2008)'
loop_
    _atom_site_type_symbol
    _atom_site_label
    _atom_site_fract_x
    _atom_site_fract_y
    _atom_site_fract_z
    _atom_site_U_iso_or_equiv
    _atom_site_adp_type
    _atom_site_calc_flag
    _atom_site_refinement_flags
    _atom_site_occupancy
    _atom_site_disorder_assembly
    _atom_site_disorder_group
    Cd Cd1 0.658581(17) 0.626379(10) 0.561674(7) 0.03352(5) Uani d . 1 . .
    Cl Cl1 0.70739(6) 0.39404(4) 0.52416(3) 0.04109(9) Uani d . 1 . .
    Cl Cl2 0.67265(8) 0.63867(4) 0.20632(4) 0.05032(11) Uani d . 1 . .
    N N1 0.5276(2) 0.61258(13) 0.70697(10) 0.0382(3) Uani d . 1 . .
    H H1N1 0.4337 0.6703 0.7155 0.046 Uiso calc R 1 . .
    H H2N1 0.4645 0.5423 0.7142 0.046 Uiso calc R 1 . .
    C C1 0.7084(3) 0.62488(17) 0.77133(11) 0.0475(4) Uani d . 1 . .
    H H1A 0.6709 0.5970 0.8303 0.057 Uiso calc R 1 . .
    H H1B 0.7471 0.7076 0.7768 0.057 Uiso calc R 1 . .
    C C2 0.8923(3) 0.55455(18) 0.73977(13) 0.0491(4) Uani d . 1 . .
    H H2A 1.0072 0.5586 0.7848 0.059 Uiso calc R 1 . .
    H H2B 0.8523 0.4723 0.7322 0.059 Uiso calc R 1 . .
    N N2 0.9601(2) 0.60183(13) 0.65389(10) 0.0394(3) Uani d . 1 . .
    H H1N2 1.0487 0.5512 0.6284 0.047 Uiso calc R 1 . .
    H H2N2 1.0259 0.6715 0.6627 0.047 Uiso calc R 1 . .
    N N3 0.8018(2) 0.70351(15) 0.43233(10) 0.0447(3) Uani d . 1 . .
    H H1N3 0.9427 0.7019 0.4377 0.054 Uiso calc PR 0.326(9) A 1
    H H2N3 0.7598 0.6610 0.3835 0.054 Uiso calc PR 0.326(9) A 1
    H H3N3 0.9223 0.6660 0.4214 0.054 Uiso calc PR 0.674(9) A 2
    H H4N3 0.7121 0.6933 0.3844 0.054 Uiso calc PR 0.674(9) A 2
    C C3 0.7267(15) 0.8259(6) 0.4236(4) 0.0468(19) Uani d P 0.326(9) A 1
    H H3C 0.7886 0.8641 0.3726 0.056 Uiso calc PR 0.326(9) A 1
    H H3D 0.5754 0.8271 0.4139 0.056 Uiso calc PR 0.326(9) A 1
    C C4 0.7884(17) 0.8874(6) 0.5075(5) 0.054(2) Uani d P 0.326(9) A 1
    H H4C 0.7632 0.9716 0.5009 0.065 Uiso calc PR 0.326(9) A 1
    H H4D 0.9365 0.8753 0.5221 0.065 Uiso calc PR 0.326(9) A 1
    C C3' 0.8423(7) 0.8322(3) 0.4474(3) 0.0536(10) Uani d P 0.674(9) A 2
    H H3A 0.8603 0.8708 0.3899 0.064 Uiso calc PR 0.674(9) A 2
    H H3B 0.9708 0.8421 0.4841 0.064 Uiso calc PR 0.674(9) A 2
    C C4' 0.6641(8) 0.8893(3) 0.4939(3) 0.0557(10) Uani d P 0.674(9) A 2
    H H4A 0.6870 0.9738 0.4989 0.067 Uiso calc PR 0.674(9) A 2
    H H4B 0.5333 0.8760 0.4595 0.067 Uiso calc PR 0.674(9) A 2
    N N4 0.6547(3) 0.83613(14) 0.58432(12) 0.0531(4) Uani d . 1 . .
    H H1N4 0.5228 0.8642 0.5798 0.064 Uiso calc PR 0.326(9) A 1
    H H2N4 0.7120 0.8550 0.6390 0.064 Uiso calc PR 0.326(9) A 1
    H H3N4 0.5368 0.8583 0.6107 0.064 Uiso calc PR 0.674(9) A 2
    H H4N4 0.7658 0.8588 0.6197 0.064 Uiso calc PR 0.674(9) A 2
loop_
    _atom_site_aniso_label
    _atom_site_aniso_U_11
    _atom_site_aniso_U_22
    _atom_site_aniso_U_33
    _atom_site_aniso_U_12
    _atom_site_aniso_U_13
    _atom_site_aniso_U_23
    Cd1 0.03410(7) 0.03660(7) 0.02973(6) -0.00457(4) 0.00013(4) -0.00078(4)
    Cl1 0.02885(16) 0.04039(19) 0.0533(2) 0.00407(14) -0.00646(15) -0.01037(16)
    Cl2 0.0504(2) 0.0410(2) 0.0597(3) 0.00376(17) 0.0042(2) 0.01005(18)
    N1 0.0337(6) 0.0439(7) 0.0374(6) -0.0007(5) 0.0052(5) 0.0035(5)
    C1 0.0458(9) 0.0665(12) 0.0302(7) 0.0017(8) 0.0017(6) -0.0002(7)
    C2 0.0439(9) 0.0571(10) 0.0455(9) 0.0089(8) -0.0067(7) 0.0085(8)
    N2 0.0303(6) 0.0422(7) 0.0458(7) 0.0000(5) 0.0008(5) -0.0061(6)
    N3 0.0360(7) 0.0607(9) 0.0378(7) 0.0050(6) 0.0062(5) 0.0027(6)
    C3 0.045(4) 0.051(3) 0.044(3) -0.003(3) 0.002(3) 0.019(2)
    C4 0.063(5) 0.038(3) 0.062(4) -0.008(3) 0.008(4) 0.013(3)
    C3' 0.047(2) 0.0619(19) 0.0529(19) -0.0065(14) 0.0122(16) 0.0177(14)
    C4' 0.059(3) 0.0456(15) 0.063(2) 0.0064(15) 0.0113(17) 0.0172(13)
    N4 0.0788(12) 0.0383(7) 0.0430(8) 0.0001(8) 0.0106(8) -0.0019(7)
_geom_special_details
;
All e.s.d.'s (except the e.s.d. in the dihedral angle between two l.s. planes)
are estimated using the full covariance matrix. The cell e.s.d.'s are taken
into account individually in the estimation of e.s.d.'s in distances, angles
and torsion angles; correlations between e.s.d.'s in cell parameters are only
used when they are defined by crystal symmetry. An approximate (isotropic)
treatment of cell e.s.d.'s is used for estimating e.s.d.'s involving l.s.
planes.
;
loop_
    _geom_bond_atom_site_label_1
    _geom_bond_atom_site_label_2
    _geom_bond_site_symmetry_2
    _geom_bond_distance
    _geom_bond_publ_flag
    Cd1 N2 . 2.3268(15) y
    Cd1 N3 . 2.3314(15) y
    Cd1 N1 . 2.3513(14) y
    Cd1 N4 . 2.3971(16) y
    Cd1 Cl1 3_666 2.6200(5) y
    Cd1 Cl1 . 2.7078(5) y
    Cl1 Cd1 3_666 2.6200(5) ?
    N1 C1 . 1.471(2) ?
    N1 H1N1 . 0.9000 ?
    N1 H2N1 . 0.9000 ?
    C1 C2 . 1.511(3) ?
    C1 H1A . 0.9700 ?
    C1 H1B . 0.9700 ?
    C2 N2 . 1.465(2) ?
    C2 H2A . 0.9700 ?
    C2 H2B . 0.9700 ?
    N2 H1N2 . 0.9000 ?
    N2 H2N2 . 0.9000 ?
    N3 C3 . 1.469(7) ?
    N3 C3' . 1.494(4) ?
    N3 H1N3 . 0.9000 ?
    N3 H2N3 . 0.9000 ?
    N3 H3N3 . 0.9000 ?
    N3 H4N3 . 0.9000 ?
    C3 C4 . 1.464(12) ?
    C3 H3C . 0.9700 ?
    C3 H3D . 0.9700 ?
    C4 N4 . 1.566(7) ?
    C4 H4C . 0.9700 ?
    C4 H4D . 0.9700 ?
    C3' C4' . 1.503(6) ?
    C3' H3A . 0.9700 ?
    C3' H3B . 0.9700 ?
    C4' N4 . 1.473(4) ?
    C4' H4A . 0.9700 ?
    C4' H4B . 0.9700 ?
    N4 H1N4 . 0.9000 ?
    N4 H2N4 . 0.9000 ?
    N4 H3N4 . 0.9000 ?
    N4 H4N4 . 0.9000 ?
loop_
    _geom_angle_atom_site_label_1
    _geom_angle_atom_site_label_2
    _geom_angle_atom_site_label_3
    _geom_angle_site_symmetry_1
    _geom_angle_site_symmetry_3
    _geom_angle
    _geom_angle_publ_flag
    N2 Cd1 N3 . . 100.53(6) ?
    N2 Cd1 N1 . . 76.90(5) ?
    N3 Cd1 N1 . . 161.39(5) ?
    N2 Cd1 N4 . . 92.83(6) ?
    N3 Cd1 N4 . . 75.61(6) ?
    N1 Cd1 N4 . . 86.05(5) ?
    N2 Cd1 Cl1 . 3_666 166.14(4) ?
    N3 Cd1 Cl1 . 3_666 90.48(4) ?
    N1 Cd1 Cl1 . 3_666 95.29(4) ?
    N4 Cd1 Cl1 . 3_666 98.09(5) ?
    N2 Cd1 Cl1 . . 84.54(4) ?
    N3 Cd1 Cl1 . . 98.12(4) ?
    N1 Cd1 Cl1 . . 99.95(4) ?
    N4 Cd1 Cl1 . . 172.69(5) ?
    Cl1 Cd1 Cl1 3_666 . 85.593(13) ?
    Cd1 Cl1 Cd1 3_666 . 94.407(13) ?
    C1 N1 Cd1 . . 106.64(10) ?
    C1 N1 H1N1 . . 110.4 ?
    Cd1 N1 H1N1 . . 110.4 ?
    C1 N1 H2N1 . . 110.4 ?
    Cd1 N1 H2N1 . . 110.4 ?
    H1N1 N1 H2N1 . . 108.6 ?
    N1 C1 C2 . . 110.35(15) ?
    N1 C1 H1A . . 109.6 ?
    C2 C1 H1A . . 109.6 ?
    N1 C1 H1B . . 109.6 ?
    C2 C1 H1B . . 109.6 ?
    H1A C1 H1B . . 108.1 ?
    N2 C2 C1 . . 109.99(14) ?
    N2 C2 H2A . . 109.7 ?
    C1 C2 H2A . . 109.7 ?
    N2 C2 H2B . . 109.7 ?
    C1 C2 H2B . . 109.7 ?
    H2A C2 H2B . . 108.2 ?
    C2 N2 Cd1 . . 106.55(10) ?
    C2 N2 H1N2 . . 110.4 ?
    Cd1 N2 H1N2 . . 110.4 ?
    C2 N2 H2N2 . . 110.4 ?
    Cd1 N2 H2N2 . . 110.4 ?
    H1N2 N2 H2N2 . . 108.6 ?
    C3 N3 C3' . . 31.6(3) ?
    C3 N3 Cd1 . . 106.7(2) ?
    C3' N3 Cd1 . . 108.26(14) ?
    C3 N3 H1N3 . . 110.4 ?
    C3' N3 H1N3 . . 80.9 ?
    Cd1 N3 H1N3 . . 110.4 ?
    C3 N3 H2N3 . . 110.4 ?
    C3' N3 H2N3 . . 133.2 ?
    Cd1 N3 H2N3 . . 110.4 ?
    H1N3 N3 H2N3 . . 108.6 ?
    C3 N3 H3N3 . . 135.0 ?
    C3' N3 H3N3 . . 110.0 ?
    Cd1 N3 H3N3 . . 110.0 ?
    H1N3 N3 H3N3 . . 31.4 ?
    H2N3 N3 H3N3 . . 80.1 ?
    C3 N3 H4N3 . . 81.8 ?
    C3' N3 H4N3 . . 110.0 ?
    Cd1 N3 H4N3 . . 110.0 ?
    H1N3 N3 H4N3 . . 131.6 ?
    H2N3 N3 H4N3 . . 30.7 ?
    H3N3 N3 H4N3 . . 108.4 ?
    C4 C3 N3 . . 107.4(7) ?
    C4 C3 H3C . . 110.2 ?
    N3 C3 H3C . . 110.2 ?
    C4 C3 H3D . . 110.2 ?
    N3 C3 H3D . . 110.2 ?
    H3C C3 H3D . . 108.5 ?
    C3 C4 N4 . . 107.9(6) ?
    C3 C4 H4C . . 110.1 ?
    N4 C4 H4C . . 110.1 ?
    C3 C4 H4D . . 110.1 ?
    N4 C4 H4D . . 110.1 ?
    H4C C4 H4D . . 108.4 ?
    N3 C3' C4' . . 111.0(3) ?
    N3 C3' H3A . . 109.4 ?
    C4' C3' H3A . . 109.4 ?
    N3 C3' H3B . . 109.4 ?
    C4' C3' H3B . . 109.4 ?
    H3A C3' H3B . . 108.0 ?
    N4 C4' C3' . . 107.7(3) ?
    N4 C4' H4A . . 110.2 ?
    C3' C4' H4A . . 110.2 ?
    N4 C4' H4B . . 110.2 ?
    C3' C4' H4B . . 110.2 ?
    H4A C4' H4B . . 108.5 ?
    C4' N4 C4 . . 30.7(3) ?
    C4' N4 Cd1 . . 106.00(17) ?
    C4 N4 Cd1 . . 104.8(3) ?
    C4' N4 H1N4 . . 82.3 ?
    C4 N4 H1N4 . . 110.8 ?
    Cd1 N4 H1N4 . . 110.8 ?
    C4' N4 H2N4 . . 133.7 ?
    C4 N4 H2N4 . . 110.8 ?
    Cd1 N4 H2N4 . . 110.8 ?
    H1N4 N4 H2N4 . . 108.9 ?
    C4' N4 H3N4 . . 110.5 ?
    C4 N4 H3N4 . . 135.0 ?
    Cd1 N4 H3N4 . . 110.5 ?
    H1N4 N4 H3N4 . . 30.0 ?
    H2N4 N4 H3N4 . . 81.8 ?
    C4' N4 H4N4 . . 110.5 ?
    C4 N4 H4N4 . . 83.0 ?
    Cd1 N4 H4N4 . . 110.5 ?
    H1N4 N4 H4N4 . . 130.7 ?
    H2N4 N4 H4N4 . . 29.5 ?
    H3N4 N4 H4N4 . . 108.7 ?
loop_
    _geom_hbond_atom_site_label_D
    _geom_hbond_atom_site_label_H
    _geom_hbond_atom_site_label_A
    _geom_hbond_site_symmetry_A
    _geom_hbond_distance_DH
    _geom_hbond_distance_HA
    _geom_hbond_distance_DA
    _geom_hbond_angle_DHA
    N1 H1N1 Cl2 4_576 0.90 2.73 3.6137(15) 167.8
    N1 H2N1 Cl2 3_666 0.90 2.54 3.3941(15) 159.1
    N2 H2N2 Cl2 4_676 0.90 2.42 3.3123(15) 171.4
    N3 H1N3 Cl1 3_766 0.90 2.53 3.3581(16) 154.1
    N3 H2N3 Cl2 . 0.90 2.67 3.4919(17) 152.0
    N4 H3N4 Cl2 4_576 0.90 2.78 3.653(2) 164.1
    N4 H4N4 Cl2 4_676 0.90 2.85 3.708(2) 160.9
data_global
_journal_date_recd_electronic     2009-12-10
_journal_date_accepted     2009-12-20
_journal_name_full     'Acta Crystallographica, Section E'
_journal_year     2010
_journal_volume     66
_journal_issue      1
_journal_page_first     m98
_journal_page_last     m98
_journal_paper_category     QM
_journal_coeditor_code     WM2291
_publ_contact_author
;
      Christian N\ather
      Institut f\"ur Anorganische Chemie
      Christian-Albrechts-Universit\"at Kiel
      Olshausenstr. 40
      D-24098 Kiel
      Germany
;
_publ_contact_author_email     cnaether@ac.uni-kiel.de
_publ_contact_author_fax     '(+)431-880-1520'
_publ_contact_author_phone     '(+)431-880-2092'
_publ_section_title
;
Di-\m-chlorido-bis[bis(ethylenediamine-\k^2^<i>N</i>,<i>N</i>')cadmium(II)]
dichloride
;
loop_
    _publ_author_name
    _publ_author_address
    'N\"ather, Christian'
;     Institut f\"ur Anorganische Chemie
      Christian-Albrechts-Universit\"at Kiel
      Olshausenstrasse 40
      D-24098 Kiel
      Germany
;
    'Je\&s, Inke'
;     Institut f\"ur Anorganische Chemie
      Christian-Albrechts-Universit\"at Kiel
      Olshausenstrasse 40
      D-24098 Kiel
      Germany
;
_publ_section_synopsis     .
