# Supplementary material for: Di-μ-chlorido-bis­[bis­(ethyl­enediamine-κ2 N,N′)cadmium(II)] dichloride
Source: Acta Crystallogr Sect E Struct Rep Online. 2009 Dec 24;66(Pt 1):m98. doi: 10.1107/S1600536809054804 (PMC2980226; doi:10.1107/S1600536809054804)
Supplement: Supplementary file 2 [file e-66-00m98-Isup2.hkl]

# 
# h,k,l, Fc-squared, Fo-squared, sigma(Fo-squared) and status flag 
# 
data_I
_shelx_title ' CdCl2(ethylendiamin)2 bei RT in P2(1)/n  (AB256)' 
_shelx_refln_list_code          4 
_shelx_F_calc_maximum      301.59 
_exptl_crystal_F_000       600.00 
_reflns_d_resolution_high  0.7102 
 
loop_ 
 _symmetry_equiv_pos_as_xyz 
 'x, y, z' 
 '-x+1/2, y+1/2, -z+1/2' 
 '-x, -y, -z' 
 'x-1/2, -y-1/2, z-1/2' 
 
_cell_length_a     6.3869 
_cell_length_b    11.3143 
_cell_length_c    14.8255 
_cell_angle_alpha  90.000 
_cell_angle_beta   92.621 
_cell_angle_gamma  90.000 
 
_shelx_F_squared_multiplier     1.000 
 
loop_ 
 _refln_index_h 
 _refln_index_k 
 _refln_index_l 
 _refln_F_squared_calc 
 _refln_F_squared_meas 
 _refln_F_squared_sigma 
 _refln_observed_status 
   2   0   0    20063.39    20998.07     90.47 o 
   4   0   0     2568.13     2569.60     22.90 o 
   6   0   0     5287.62     5215.33     43.20 o 
   8   0   0      245.82      226.17      7.90 o 
   1   1   0     4652.89     5177.23     15.58 o 
   2   1   0    12384.23    13329.17    117.20 o 
   3   1   0    14955.22    15579.83    268.02 o 
   4   1   0     2981.53     3020.21     55.01 o 
   5   1   0     2126.42     2252.62     17.37 o 
   6   1   0      500.54      533.41     10.96 o 
   7   1   0      142.12      156.35      4.29 o 
   8   1   0      843.50      837.98     16.24 o 
   0   2   0       98.67      110.12      2.30 o 
   1   2   0    16847.67    16984.01    451.04 o 
   2   2   0      526.28      546.27      5.64 o 
   3   2   0     2046.96     2178.21     12.77 o 
   4   2   0       27.76       27.61      2.52 o 
   5   2   0     5026.41     5083.63    132.93 o 
   6   2   0       30.52       27.81      3.25 o 
   7   2   0     1072.21     1085.60     15.98 o 
   8   2   0        0.27        7.86      4.97 o 
   1   3   0     7507.44     7594.29    131.50 o 
   2   3   0     7599.23     7489.15     34.55 o 
   3   3   0    12436.70    12492.66     62.52 o 
   4   3   0     2520.37     2465.20     29.43 o 
   5   3   0      752.06      757.83     18.27 o 
   6   3   0      379.08      401.05      7.00 o 
   7   3   0      390.30      408.59      7.73 o 
   8   3   0      796.78      803.57     16.41 o 
   0   4   0    90956.27    81916.02    272.62 o 
   1   4   0      653.98      677.62      8.18 o 
   2   4   0     7972.97     8169.27     39.02 o 
   3   4   0      773.95      796.65      8.46 o 
   4   4   0     1857.64     1846.42     23.08 o 
   5   4   0       11.36       34.20     15.04 o 
   6   4   0     3791.54     3647.07     92.19 o 
   7   4   0        8.50        2.66      7.51 o 
   8   4   0      148.54      141.50      8.83 o 
   1   5   0     4113.70     4128.59     17.65 o 
   2   5   0    12616.45    12697.79    260.90 o 
   3   5   0    10312.21    10579.59     80.98 o 
   4   5   0     3009.30     2925.08     18.97 o 
   5   5   0     1849.70     1812.43     35.18 o 
   6   5   0      141.02      146.17      4.06 o 
   7   5   0       12.40       17.52      3.36 o 
   8   5   0      421.01      422.75      9.47 o 
   0   6   0       30.21       25.24      3.33 o 
   1   6   0     6606.04     6539.15     75.06 o 
   2   6   0       53.33       62.64      2.12 o 
   3   6   0      768.30      731.69     42.99 o 
   4   6   0      420.72      392.33      8.13 o 
   5   6   0     2954.85     2981.92     22.05 o 
   6   6   0       52.42       50.14      3.41 o 
   7   6   0      643.90      642.82     16.74 o 
   8   6   0       13.11       11.84      7.31 o 
   1   7   0     3585.32     3619.66     60.65 o 
   2   7   0     2217.76     2240.65     23.50 o 
   3   7   0     5740.29     5637.75     88.48 o 
   4   7   0      466.86      464.74      8.96 o 
   5   7   0      314.72      319.88      7.40 o 
   6   7   0      321.62      315.28      8.30 o 
   7   7   0      302.90      300.00      6.56 o 
   8   7   0      393.24      394.58     10.46 o 
   0   8   0    13534.90    13030.27    216.05 o 
   1   8   0      489.92      444.35      7.64 o 
   2   8   0     1997.42     1983.78     32.15 o 
   3   8   0      155.01      144.79      5.63 o 
   4   8   0      883.31      888.94     28.19 o 
   5   8   0       68.80       68.08      3.50 o 
   6   8   0     1673.47     1709.81     19.97 o 
   7   8   0        2.12        4.87      7.98 o 
   1   9   0     1134.01     1126.26     24.79 o 
   2   9   0     4320.23     4451.08     74.85 o 
   3   9   0     2386.12     2434.43     46.16 o 
   4   9   0     1604.77     1654.09     21.43 o 
   5   9   0      401.87      403.27      7.41 o 
   6   9   0        2.77       -7.85      7.85 o 
   7   9   0        9.32        0.54      6.36 o 
   0  10   0       15.28       16.66      2.42 o 
   1  10   0     3333.37     3332.33     45.01 o 
   2  10   0       19.27       18.27      2.77 o 
   3  10   0       81.77       79.73      3.45 o 
   4  10   0      391.78      376.34      7.01 o 
   5  10   0     1215.52     1230.58     17.29 o 
   6  10   0       14.06        7.11     10.53 o 
   1  11   0      736.61      727.89     14.26 o 
   2  11   0      308.43      302.68      6.34 o 
   3  11   0     1298.90     1275.12     27.25 o 
   4  11   0       43.76       41.34      3.55 o 
   5  11   0       37.86       37.60      4.37 o 
   6  11   0       89.57       88.54      4.53 o 
   0  12   0     2556.16     2581.44     65.56 o 
   1  12   0      544.59      521.52     11.14 o 
   2  12   0      371.22      387.04      8.61 o 
   3  12   0       39.64       39.98      4.34 o 
   4  12   0      362.50      355.07     14.86 o 
   5  12   0       60.89       59.72      6.53 o 
   1  13   0      155.85      155.39      5.49 o 
   2  13   0      899.22      936.53     50.35 o 
   3  13   0      350.97      360.29     17.16 o 
   4  13   0      406.64      419.23     27.02 o 
   5  13   0       89.72       91.90      4.97 o 
   0  14   0        7.83       37.01     19.69 o 
   1  14   0      872.23      902.24     15.98 o 
   2  14   0        1.55       -2.13      4.54 o 
   3  14   0        5.57        6.57      7.82 o 
   4  14   0       79.98       74.13      4.62 o 
   1  15   0      153.81      155.68      9.25 o 
   2  15   0       50.83       54.85      4.11 o 
   3  15   0      253.05      246.00      8.52 o 
  -7   0   1      560.99      549.94     17.39 o 
  -5   0   1      724.85      740.15     14.71 o 
  -3   0   1    11624.17    12170.15     53.73 o 
  -1   0   1    19419.59    18987.05     85.57 o 
   1   0   1     1378.70     1532.49      9.86 o 
   3   0   1    23556.76    24465.04    113.52 o 
   5   0   1     1490.77     1526.39     20.71 o 
   7   0   1      145.42      155.29      6.16 o 
  -8   1   1        7.73       21.39      8.74 o 
  -7   1   1       82.75       70.68      3.88 o 
  -6   1   1     1007.30     1036.72     33.53 o 
  -5   1   1     2663.89     2750.68     52.11 o 
  -4   1   1     1296.72     1368.37     48.49 o 
  -3   1   1     2086.96     2200.19     40.59 o 
  -2   1   1     2010.36     2214.85     10.54 o 
  -1   1   1     9917.74     9989.42     31.10 o 
   0   1   1    18014.07    18055.86    229.92 o 
   1   1   1    18145.58    17511.53     98.76 o 
   2   1   1     1949.03     2064.38     10.63 o 
   3   1   1      133.20      128.48      3.76 o 
   4   1   1       35.32       39.57      2.83 o 
   5   1   1     2192.56     2153.20     34.67 o 
   6   1   1      797.32      846.68     12.82 o 
   7   1   1      584.59      571.00     12.61 o 
   8   1   1      114.56      114.63      4.83 o 
  -8   2   1      879.52      894.07     50.37 o 
  -7   2   1       11.45        9.53      7.28 o 
  -6   2   1     1925.40     1919.78     39.68 o 
  -5   2   1      122.07      133.42      3.29 o 
  -4   2   1      597.48      590.34     11.20 o 
  -3   2   1       71.62       79.25      1.94 o 
  -2   2   1     1010.48      910.81      6.96 o 
  -1   2   1     1043.03     1050.75      6.18 o 
   0   2   1     5439.63     5070.88     44.28 o 
   1   2   1      535.41      554.58     13.54 o 
   2   2   1     9970.81     9919.55    146.72 o 
   3   2   1      293.13      307.17      5.57 o 
   4   2   1     1203.96     1259.59     49.84 o 
   5   2   1      133.69      140.56      3.26 o 
   6   2   1      780.58      773.48     13.78 o 
   7   2   1       50.97       57.31      3.88 o 
   8   2   1     1296.03     1285.35     21.15 o 
  -8   3   1        3.44        1.48      9.89 o 
  -7   3   1       31.61       27.70      3.56 o 
  -6   3   1      651.65      688.02     21.60 o 
  -5   3   1     2072.70     2090.96     16.67 o 
  -4   3   1      836.75      852.59      9.53 o 
  -3   3   1     2418.03     2483.67     13.92 o 
  -2   3   1      548.83      545.47      6.60 o 
  -1   3   1     1335.63     1311.73      9.98 o 
   0   3   1     8116.95     8100.02    165.08 o 
   1   3   1     1437.26     1335.33      7.92 o 
   2   3   1     2451.81     2493.11     12.54 o 
   3   3   1      850.97      921.97      8.71 o 
   4   3   1      494.32      513.09      8.01 o 
   5   3   1     1394.32     1415.55     14.25 o 
   6   3   1      970.79      940.37     33.13 o 
   7   3   1      473.86      469.14      8.45 o 
   8   3   1       40.15       23.90     10.70 o 
  -8   4   1        9.00        7.78      5.00 o 
  -7   4   1      566.30      582.00     21.65 o 
  -6   4   1       23.70       52.92     18.43 o 
  -5   4   1      801.75      759.96     10.86 o 
  -4   4   1       12.67       17.91      2.48 o 
  -3   4   1    11075.41    11462.85    130.06 o 
  -2   4   1       52.76       55.65      3.78 o 
  -1   4   1    12387.87    12134.08     35.98 o 
   0   4   1     2324.66     2333.08     13.02 o 
   1   4   1     1938.50     1886.23     10.31 o 
   2   4   1        0.55       -2.40      3.33 o 
   3   4   1    14880.85    15595.02     49.00 o 
   4   4   1        1.15       51.17     25.07 o 
   5   4   1     1273.57     1253.70     13.65 o 
   6   4   1        2.88        6.18      4.20 o 
   7   4   1       44.83       67.58      5.10 o 
   8   4   1        0.84        2.58      8.75 o 
  -8   5   1        3.78        0.30      8.48 o 
  -7   5   1       20.92        8.06      7.37 o 
  -6   5   1      622.91      670.14     65.56 o 
  -5   5   1     1087.49     1052.21     14.50 o 
  -4   5   1     1070.72     1105.06     62.98 o 
  -3   5   1      656.45      639.30     16.23 o 
  -2   5   1      330.00      349.65      5.89 o 
  -1   5   1     2727.90     2846.19     68.32 o 
   0   5   1    11736.09    11904.58     95.06 o 
   1   5   1     9119.90     9276.91    131.89 o 
   2   5   1     3744.39     3731.36     17.78 o 
   3   5   1      102.47       90.64      2.54 o 
   4   5   1        1.53       -0.90      5.07 o 
   5   5   1     2035.11     1992.38     29.26 o 
   6   5   1      711.63      738.60     12.88 o 
   7   5   1      307.06      287.76      6.46 o 
   8   5   1      108.70      103.52      5.03 o 
  -8   6   1      518.86      487.67     18.23 o 
  -7   6   1       10.65       11.75      4.56 o 
  -6   6   1      870.14      865.97     21.13 o 
  -5   6   1      317.37      315.90      7.74 o 
  -4   6   1      955.00      967.00     11.50 o 
  -3   6   1       88.58       93.20      3.73 o 
  -2   6   1     4087.16     4107.05     96.12 o 
  -1   6   1      321.44      322.00      5.63 o 
   0   6   1      728.41      763.17     15.01 o 
   1   6   1      429.48      430.32      6.25 o 
   2   6   1     4531.66     4513.52    104.87 o 
   3   6   1      137.99      154.90      4.54 o 
   4   6   1     1303.43     1285.60     29.07 o 
   5   6   1      147.18      165.18      5.44 o 
   6   6   1       95.17       91.14      5.46 o 
   7   6   1      219.23      227.32     10.40 o 
   8   6   1      530.36      518.52     10.22 o 
  -8   7   1       20.04       19.57      4.24 o 
  -7   7   1       32.80       34.35      3.79 o 
  -6   7   1      241.97      250.34      7.40 o 
  -5   7   1      828.45      815.64     12.38 o 
  -4   7   1      584.00      575.75      9.76 o 
  -3   7   1     1177.69     1174.55     12.12 o 
  -2   7   1       25.16       32.34      7.54 o 
  -1   7   1       16.50       21.73      3.22 o 
   0   7   1     1548.24     1488.50     20.32 o 
   1   7   1      661.27      703.47     14.35 o 
   2   7   1      292.96      299.38      6.46 o 
   3   7   1      142.59      139.44      3.21 o 
   4   7   1     1148.41     1107.19     12.97 o 
   5   7   1      595.57      579.25     11.05 o 
   6   7   1      676.03      674.10     12.93 o 
   7   7   1      281.02      282.98      6.36 o 
   8   7   1        2.40       -2.51      5.57 o 
  -7   8   1      401.77      402.41      8.78 o 
  -6   8   1      133.80      139.06      4.41 o 
  -5   8   1      181.60      179.42      8.07 o 
  -4   8   1       63.91       56.51      3.09 o 
  -3   8   1     4113.61     4054.68     63.37 o 
  -2   8   1      190.32      193.81      4.30 o 
  -1   8   1     3781.90     3705.88     62.13 o 
   0   8   1      318.73      324.77      4.94 o 
   1   8   1      663.32      632.95     18.36 o 
   2   8   1      155.15      147.15      9.19 o 
   3   8   1     4235.46     4275.34     57.94 o 
   4   8   1      140.32      139.59      8.32 o 
   5   8   1      520.69      544.14     11.48 o 
   6   8   1        2.24       -1.38     10.34 o 
   7   8   1       45.95       49.93      4.19 o 
  -7   9   1        6.45        3.09      5.08 o 
  -6   9   1      416.07      423.84      8.34 o 
  -5   9   1      441.06      424.84     17.86 o 
  -4   9   1      538.71      535.15     10.77 o 
  -3   9   1       33.49       36.64      2.82 o 
  -2   9   1       68.26       79.21      2.97 o 
  -1   9   1     1016.53     1020.07     11.71 o 
   0   9   1     4795.08     4608.85     44.69 o 
   1   9   1     1885.55     1863.28     90.91 o 
   2   9   1     2829.32     2781.13     45.53 o 
   3   9   1       37.22       50.38     14.43 o 
   4   9   1       15.96       10.54      4.65 o 
   5   9   1      681.85      651.50     21.71 o 
   6   9   1      354.53      364.32     16.06 o 
   7   9   1       91.77       90.00      4.93 o 
  -7  10   1        1.59       -2.02     12.72 o 
  -6  10   1      259.25      259.23      5.86 o 
  -5  10   1      173.61      157.06      4.54 o 
  -4  10   1      260.73      261.06     13.54 o 
  -3  10   1       94.43       94.97      4.40 o 
  -2  10   1     1696.48     1630.82     45.35 o 
  -1  10   1       68.83       64.33      2.94 o 
   0  10   1      244.79      241.33      3.75 o 
   1  10   1      103.50      115.95      3.09 o 
   2  10   1     1342.25     1310.13     14.46 o 
   3  10   1       20.85       26.38      2.91 o 
   4  10   1      687.81      706.19     12.60 o 
   5  10   1       96.16       98.37      4.11 o 
   6  10   1        7.14        8.53      4.90 o 
  -6  11   1      145.47      149.52      5.15 o 
  -5  11   1      342.83      353.36      8.27 o 
  -4  11   1      409.46      398.61      7.83 o 
  -3  11   1      263.16      254.89     11.77 o 
  -2  11   1       15.53       24.91      6.95 o 
  -1  11   1       37.73       38.10      7.37 o 
   0  11   1      627.32      615.89      8.30 o 
   1  11   1      517.48      490.56     10.23 o 
   2  11   1       73.21       72.19      3.11 o 
   3  11   1        3.61        0.75      3.75 o 
   4  11   1      509.60      505.89      9.79 o 
   5  11   1      107.47       98.60      4.18 o 
   6  11   1      272.62      262.06     10.82 o 
  -5  12   1        0.10        0.17      4.71 o 
  -4  12   1       16.27       18.98      3.50 o 
  -3  12   1      679.67      691.53     26.54 o 
  -2  12   1       67.31       72.50      3.36 o 
  -1  12   1      799.82      771.17     23.91 o 
   0  12   1       91.88       91.95      2.47 o 
   1  12   1       94.63      101.67      9.83 o 
   2  12   1       88.72       94.67      7.06 o 
   3  12   1      859.57      868.60     18.75 o 
   4  12   1       61.71       67.35      6.53 o 
   5  12   1      123.34      130.97      5.24 o 
  -5  13   1      152.71      163.05      4.95 o 
  -4  13   1      182.83      195.21     13.73 o 
  -3  13   1        0.29       -9.64      9.64 o 
  -2  13   1        8.88       17.28      8.63 o 
  -1  13   1      406.55      432.68     30.59 o 
   0  13   1      818.96      839.20     13.84 o 
   1  13   1      529.57      563.34     37.61 o 
   2  13   1      556.72      566.71     27.29 o 
   3  13   1        0.92       -3.61     10.70 o 
   4  13   1        8.97       15.82      7.00 o 
   5  13   1      135.34      133.50      5.23 o 
  -4  14   1       74.97       71.85      5.77 o 
  -3  14   1       41.68       43.47      4.10 o 
  -2  14   1      587.35      596.64     25.02 o 
  -1  14   1       57.63       69.71      3.76 o 
   0  14   1      103.13      104.23      3.00 o 
   1  14   1       41.11       41.86      3.97 o 
   2  14   1      321.17      312.72     18.05 o 
   3  14   1       16.42       15.79      3.72 o 
   4  14   1      307.19      322.22     15.53 o 
  -2  15   1        0.01       -7.11     15.15 o 
  -1  15   1       25.69       15.11     10.14 o 
   0  15   1      143.07      149.85      3.76 o 
   1  15   1      164.72      167.84      6.89 o 
   2  15   1       32.33       32.27      6.08 o 
  -8   0   2      181.03      201.42      7.62 o 
  -6   0   2      641.19      636.33     15.66 o 
  -4   0   2    13528.66    13779.68     64.02 o 
  -2   0   2     1678.97     1630.82     13.20 o 
   0   0   2    14787.26    14322.60     49.35 o 
   2   0   2    56511.82    55779.31    241.16 o 
   4   0   2     2425.51     2492.94     23.22 o 
   6   0   2     1402.38     1381.10     22.60 o 
   8   0   2      634.50      644.86     21.32 o 
  -8   1   2      322.79      310.59     12.81 o 
  -7   1   2      565.15      544.71     12.06 o 
  -6   1   2     3402.89     3541.61     37.26 o 
  -5   1   2      466.54      466.68      9.13 o 
  -4   1   2     1557.29     1700.63     27.41 o 
  -3   1   2     2192.70     2207.93     16.55 o 
  -2   1   2      569.18      629.81     79.76 o 
  -1   1   2    16248.62    16587.86    361.41 o 
   0   1   2    11165.52    11306.96    210.17 o 
   1   1   2     2766.81     3059.18     46.09 o 
   2   1   2      631.06      647.56     10.69 o 
   3   1   2     5078.98     5516.15     52.10 o 
   4   1   2     1210.87     1297.72     11.95 o 
   5   1   2     1752.83     1902.09     17.43 o 
   6   1   2        7.01       16.11     10.17 o 
   7   1   2      214.34      209.60      5.01 o 
   8   1   2      275.28      304.35     14.94 o 
  -8   2   2       14.67       11.48      5.34 o 
  -7   2   2      442.67      458.53      9.45 o 
  -6   2   2        0.01       -2.63      6.59 o 
  -5   2   2     3311.24     3471.80     51.80 o 
  -4   2   2      197.76      197.11      4.12 o 
  -3   2   2    13323.25    12764.40     49.41 o 
  -2   2   2     1277.12     1366.03      8.54 o 
  -1   2   2     8582.49     8865.75     44.85 o 
   0   2   2      616.04      575.74      5.68 o 
   1   2   2       23.56       27.06      2.07 o 
   2   2   2       45.75       77.72     22.58 o 
   3   2   2     2637.30     2769.46     41.39 o 
   4   2   2        7.65       18.25     10.28 o 
   5   2   2      946.45      940.99     12.12 o 
   6   2   2        0.07        4.34      6.13 o 
   7   2   2      804.22      830.55     14.85 o 
   8   2   2        0.48        2.59      6.98 o 
  -8   3   2      438.71      443.57      9.00 o 
  -7   3   2      750.15      785.33     13.76 o 
  -6   3   2     2863.04     2833.13     46.20 o 
  -5   3   2      942.78      973.25     11.86 o 
  -4   3   2      445.24      454.68      7.66 o 
  -3   3   2      496.19      475.93      6.59 o 
  -2   3   2     2197.39     2221.23     41.23 o 
  -1   3   2     5830.78     5879.21    119.84 o 
   0   3   2    12716.26    12568.97    257.48 o 
   1   3   2     3467.34     3464.40     16.53 o 
   2   3   2      873.94      875.12     15.76 o 
   3   3   2     1959.54     1987.48     12.91 o 
   4   3   2      823.00      846.60      9.97 o 
   5   3   2     1442.10     1437.37     14.61 o 
   6   3   2        2.44       13.82      4.79 o 
   7   3   2       24.54       31.50      7.90 o 
   8   3   2      229.62      244.36      5.83 o 
  -8   4   2      226.88      231.48     11.24 o 
  -7   4   2        2.24        0.18      7.17 o 
  -6   4   2      266.33      281.80     30.58 o 
  -5   4   2        3.38        7.03      2.59 o 
  -4   4   2     8826.62     8686.48     34.74 o 
  -3   4   2       21.38       24.64      1.98 o 
  -2   4   2     1833.09     1738.01     10.88 o 
  -1   4   2      106.90      116.52      6.00 o 
   0   4   2     9003.44     8864.24    152.44 o 
   1   4   2      727.06      764.72      6.82 o 
   2   4   2    23000.99    23413.53    645.07 o 
   3   4   2       36.18       30.47      2.26 o 
   4   4   2      653.61      676.10     20.01 o 
   5   4   2      132.26      142.15      3.54 o 
   6   4   2     1080.27     1140.47     14.89 o 
   7   4   2       22.51       33.54      5.63 o 
   8   4   2      412.93      404.17      9.34 o 
  -8   5   2      176.81      172.86      5.25 o 
  -7   5   2      255.13      247.16      6.03 o 
  -6   5   2     1706.98     1708.78     17.78 o 
  -5   5   2        0.27        7.41      2.65 o 
  -4   5   2      394.91      375.36      7.83 o 
  -3   5   2     2644.06     2631.33     16.01 o 
  -2   5   2     2168.90     2091.21     40.24 o 
  -1   5   2    11316.47    11154.11    110.39 o 
   0   5   2     7378.37     7024.21     57.77 o 
   1   5   2     2223.50     2246.76     12.61 o 
   2   5   2       18.41       20.61      4.62 o 
   3   5   2     3955.77     4080.00     20.76 o 
   4   5   2     1807.68     1862.32     15.33 o 
   5   5   2     1971.11     1934.42     17.50 o 
   6   5   2      179.82      187.72     12.97 o 
   7   5   2      436.13      430.65      9.90 o 
   8   5   2      112.57      123.89      6.42 o 
  -8   6   2       99.12       96.97      4.83 o 
  -7   6   2      438.49      442.11      8.23 o 
  -6   6   2       27.90       45.19     11.51 o 
  -5   6   2     1656.08     1646.71     17.66 o 
  -4   6   2      119.98      118.87      6.00 o 
  -3   6   2     7129.48     6936.36     76.36 o 
  -2   6   2     2093.79     1973.56     45.10 o 
  -1   6   2     1185.08     1195.87     29.69 o 
   0   6   2      100.92       83.90      1.43 o 
   1   6   2     2132.22     2091.36     23.45 o 
   2   6   2       62.54       62.15      4.12 o 
   3   6   2      977.79      947.76     10.53 o 
   4   6   2       60.80       64.05      2.91 o 
   5   6   2      808.18      804.68     29.50 o 
   6   6   2        2.62       -0.72      6.79 o 
   7   6   2      515.80      506.84      9.13 o 
   8   6   2        1.65       -1.45      8.93 o 
  -8   7   2      303.37      297.07      6.63 o 
  -7   7   2      574.29      569.06     12.73 o 
  -6   7   2     1154.71     1163.81     16.04 o 
  -5   7   2      895.33      864.84     14.88 o 
  -4   7   2       38.01       33.14      2.81 o 
  -3   7   2      367.33      368.98      7.77 o 
  -2   7   2      531.98      528.70      7.95 o 
  -1   7   2     4065.77     3927.23    138.58 o 
   0   7   2     2385.54     2448.20     28.43 o 
   1   7   2     1802.88     1702.56     46.93 o 
   2   7   2      128.65      129.97      6.47 o 
   3   7   2      676.43      656.07     19.56 o 
   4   7   2      441.33      455.92     11.53 o 
   5   7   2      842.94      846.92     12.96 o 
   6   7   2        4.48        7.36      6.95 o 
   7   7   2        0.23       -4.95     12.80 o 
  -7   8   2        1.08       -8.20      8.34 o 
  -6   8   2      138.13      142.09      9.75 o 
  -5   8   2       46.63       48.89      3.84 o 
  -4   8   2     3216.38     3256.04     50.96 o 
  -3   8   2        1.16        5.81      5.33 o 
  -2   8   2      833.23      836.50     10.42 o 
  -1   8   2        0.16       -2.02      4.69 o 
   0   8   2     2526.57     2426.77     50.24 o 
   1   8   2      122.92      126.54      5.74 o 
   2   8   2     5375.19     5453.42    163.51 o 
   3   8   2       51.12       56.04      4.40 o 
   4   8   2       90.49       93.22      3.22 o 
   5   8   2       97.37       96.79      3.87 o 
   6   8   2      486.30      502.13     28.69 o 
   7   8   2        1.12        4.45      7.86 o 
  -7   9   2      101.20       98.78      9.55 o 
  -6   9   2      560.28      570.02     11.06 o 
  -5   9   2       10.55       10.12      3.59 o 
  -4   9   2       59.07       52.35      3.20 o 
  -3   9   2      862.24      881.89     12.04 o 
  -2   9   2     1913.25     1879.17     16.28 o 
  -1   9   2     2226.87     2202.38     27.96 o 
   0   9   2     2481.36     2610.47    109.91 o 
   1   9   2      410.95      400.34      8.35 o 
   2   9   2        0.60        0.30      5.21 o 
   3   9   2     1475.29     1432.81     17.18 o 
   4   9   2      997.00      970.84     14.05 o 
   5   9   2      898.56      904.78     14.85 o 
   6   9   2      129.96      137.76      6.00 o 
   7   9   2      140.34      142.91      5.15 o 
  -6  10   2       33.97       40.18      3.96 o 
  -5  10   2      731.55      733.38     13.90 o 
  -4  10   2       13.46       15.38      9.10 o 
  -3  10   2     2096.92     2017.25     18.90 o 
  -2  10   2      947.67      931.76     12.57 o 
  -1  10   2       46.74       50.21      2.82 o 
   0  10   2      538.33      511.05      8.57 o 
   1  10   2     2181.06     2079.67     17.71 o 
   2  10   2      209.00      215.13      4.72 o 
   3  10   2      768.03      789.79     16.22 o 
   4  10   2       36.49       31.33      3.28 o 
   5  10   2      180.90      174.18      4.60 o 
   6  10   2        6.27        8.29      3.91 o 
  -6  11   2      303.94      318.11      7.34 o 
  -5  11   2      674.07      648.32     14.13 o 
  -4  11   2        0.92        4.88      6.97 o 
  -3  11   2       31.32       31.94      3.64 o 
  -2  11   2      118.65      119.86      3.62 o 
  -1  11   2     1141.11     1129.06     14.18 o 
   0  11   2      267.60      256.02      4.11 o 
   1  11   2      282.52      293.25     13.79 o 
   2  11   2      100.13       95.16      3.36 o 
   3  11   2      203.35      203.75     11.46 o 
   4  11   2      193.98      198.95      4.52 o 
   5  11   2      173.13      175.65      4.74 o 
   6  11   2        1.59       11.46      5.37 o 
  -5  12   2        3.77        9.91      8.63 o 
  -4  12   2      803.47      808.69     16.44 o 
  -3  12   2        9.81        4.61      4.27 o 
  -2  12   2      228.98      239.11      5.37 o 
  -1  12   2        0.04        6.14      3.78 o 
   0  12   2      456.37      434.88     12.56 o 
   1  12   2      146.93      149.21      6.05 o 
   2  12   2     1206.33     1202.69     40.72 o 
   3  12   2       88.17       87.54      3.78 o 
   4  12   2       24.16       28.65      3.59 o 
   5  12   2       22.17       27.93      4.23 o 
  -5  13   2        0.60        0.27     10.87 o 
  -4  13   2       12.86       13.34      4.69 o 
  -3  13   2      317.56      335.52      7.53 o 
  -2  13   2      545.82      595.50     11.33 o 
  -1  13   2      524.43      535.96     21.93 o 
   0  13   2      423.00      431.42      7.92 o 
   1  13   2       35.39       42.14      3.64 o 
   2  13   2        5.20        1.89      7.38 o 
   3  13   2      409.61      403.94     14.63 o 
   4  13   2      316.77      332.56      7.61 o 
   5  13   2      222.21      223.36     16.09 o 
  -4  14   2        8.47       -4.21      9.10 o 
  -3  14   2      327.71      335.18      7.69 o 
  -2  14   2      243.68      237.12     15.44 o 
  -1  14   2        4.14       10.02      9.10 o 
   0  14   2      116.71      114.01      3.59 o 
   1  14   2      778.82      781.51     15.12 o 
   2  14   2       55.34       58.22      4.00 o 
   3  14   2      291.70      307.10      6.36 o 
   4  14   2        7.47       -5.87      8.81 o 
  -2  15   2       95.57       98.25      4.62 o 
  -1  15   2      227.92      217.17     13.14 o 
   0  15   2       54.63       49.99      2.88 o 
   1  15   2       44.77       55.06      8.10 o 
   2  15   2       45.21       52.94      7.17 o 
  -7   0   3      897.80      873.84     19.98 o 
  -5   0   3     1644.30     1698.38     20.32 o 
  -3   0   3     7502.01     7721.44     39.65 o 
  -1   0   3    41927.55    43417.29    184.49 o 
   1   0   3     2920.10     3099.70     18.14 o 
   3   0   3    10806.44    11713.33     55.14 o 
   5   0   3    11113.65    11134.20     64.00 o 
   7   0   3      828.54      819.19     20.71 o 
  -8   1   3       56.82       61.83      4.27 o 
  -7   1   3      307.10      330.01      7.09 o 
  -6   1   3      101.00      102.00      3.78 o 
  -5   1   3     2312.92     2371.22     31.05 o 
  -4   1   3     5808.12     5691.12     69.00 o 
  -3   1   3    13396.59    13380.46    203.93 o 
  -2   1   3      792.25      782.14     15.68 o 
  -1   1   3      356.87      402.20     23.97 o 
   0   1   3     4025.26     4245.59     42.19 o 
   1   1   3    16877.69    17344.97    262.09 o 
   2   1   3    32752.61    32532.96    208.19 o 
   3   1   3     9684.82    10274.84    100.69 o 
   4   1   3     1903.66     1943.84     14.80 o 
   5   1   3      647.05      671.79     21.86 o 
   6   1   3      596.16      625.55     11.83 o 
   7   1   3     1040.43     1044.17     21.00 o 
   8   1   3      376.79      369.04      7.91 o 
  -8   2   3      508.02      473.27      9.48 o 
  -7   2   3        1.67       -1.58      4.36 o 
  -6   2   3     4601.30     4687.12     79.37 o 
  -5   2   3      102.32       94.33      4.01 o 
  -4   2   3     2428.97     2328.82     28.86 o 
  -3   2   3      600.65      601.25      7.09 o 
  -2   2   3    10853.94    10873.12     86.09 o 
  -1   2   3      217.66      235.94      9.60 o 
   0   2   3     9916.23     9716.05    112.48 o 
   1   2   3       14.35       13.76      1.57 o 
   2   2   3      211.24      222.66      4.66 o 
   3   2   3      110.05      125.10      2.93 o 
   4   2   3     7172.78     7444.44     74.83 o 
   5   2   3        1.01        3.08      5.81 o 
   6   2   3     1102.33     1056.99     16.40 o 
   7   2   3       44.02       43.64      3.76 o 
   8   2   3      328.27      355.19     24.89 o 
  -8   3   3      111.22      125.92      6.19 o 
  -7   3   3      434.89      423.94      7.89 o 
  -6   3   3      219.71      231.36      5.44 o 
  -5   3   3     1018.02      986.05     11.64 o 
  -4   3   3     5992.80     5893.13     26.63 o 
  -3   3   3     5989.14     6127.88     24.57 o 
  -2   3   3      601.96      557.47     20.37 o 
  -1   3   3      430.16      421.28     18.06 o 
   0   3   3     5643.97     5582.15     45.91 o 
   1   3   3     3209.51     3216.15     91.64 o 
   2   3   3    17133.85    16809.07    199.53 o 
   3   3   3     3295.85     3300.11     17.53 o 
   4   3   3     1448.56     1439.54     13.11 o 
   5   3   3     1396.03     1379.08     34.56 o 
   6   3   3      497.33      498.40     10.92 o 
   7   3   3      737.35      719.61     14.53 o 
   8   3   3      424.97      433.90     16.99 o 
  -8   4   3       17.72       18.60      4.09 o 
  -7   4   3      741.46      728.05     13.51 o 
  -6   4   3        8.88        9.82      7.42 o 
  -5   4   3     1257.47     1256.75     13.43 o 
  -4   4   3       96.02       92.61      4.85 o 
  -3   4   3     5148.86     5351.66     33.68 o 
  -2   4   3      129.56      127.16      7.32 o 
  -1   4   3    36879.61    35998.86    225.28 o 
   0   4   3      166.52      169.77      6.78 o 
   1   4   3     6985.48     6813.14     66.77 o 
   2   4   3      244.89      264.47     10.80 o 
   3   4   3     6962.50     6744.38     35.97 o 
   4   4   3      440.49      463.05     23.14 o 
   5   4   3     8576.16     8322.90     54.06 o 
   6   4   3       19.39       24.44     11.77 o 
   7   4   3      565.80      520.68      9.14 o 
   8   4   3        0.00       -2.96      8.87 o 
  -8   5   3       63.75       72.85      4.40 o 
  -7   5   3      198.96      214.10      5.13 o 
  -6   5   3       15.57       14.79      3.13 o 
  -5   5   3     1447.30     1397.34     15.72 o 
  -4   5   3     3213.99     3315.94     20.16 o 
  -3   5   3     6716.17     6592.39    122.78 o 
  -2   5   3      185.20      182.05      9.42 o 
  -1   5   3        1.63        3.31      3.56 o 
   0   5   3     2365.01     2118.47     25.62 o 
   1   5   3     9639.62     9282.04     39.56 o 
   2   5   3    13452.31    13032.28     42.80 o 
   3   5   3     4963.63     4900.60     65.12 o 
   4   5   3     1180.07     1160.54     20.83 o 
   5   5   3      173.46      182.00      4.08 o 
   6   5   3      363.91      376.28      7.08 o 
   7   5   3      885.76      829.79     15.83 o 
   8   5   3      288.35      288.45      6.62 o 
  -8   6   3      271.55      249.06      5.88 o 
  -7   6   3       57.92       49.37      3.89 o 
  -6   6   3     2315.77     2224.65     20.90 o 
  -5   6   3      283.79      277.95      5.79 o 
  -4   6   3     1024.23      948.35     19.80 o 
  -3   6   3      238.24      223.39      4.56 o 
  -2   6   3     6055.11     6075.74    102.44 o 
  -1   6   3        4.03        2.05      5.27 o 
   0   6   3    11608.79    11275.54     66.31 o 
   1   6   3      165.17      165.42     11.69 o 
   2   6   3        0.58       -2.52      2.52 o 
   3   6   3       93.38       97.29      4.88 o 
   4   6   3     4914.37     4827.75    127.93 o 
   5   6   3        0.70        3.19      7.40 o 
   6   6   3      805.82      779.86     13.53 o 
   7   6   3       65.28       63.76      4.18 o 
   8   6   3      125.69      138.56      5.63 o 
  -8   7   3      199.26      194.59     10.79 o 
  -7   7   3      212.46      202.35      4.99 o 
  -6   7   3       29.05       35.70      7.90 o 
  -5   7   3      550.53      537.90     10.93 o 
  -4   7   3     2600.32     2577.47     93.04 o 
  -3   7   3     1550.56     1489.09     13.65 o 
  -2   7   3     1347.08     1295.16     12.05 o 
  -1   7   3       66.51       72.24      2.32 o 
   0   7   3     1750.35     1689.36     22.99 o 
   1   7   3      204.75      201.39     15.25 o 
   2   7   3     4513.08     4308.44     63.30 o 
   3   7   3      580.02      618.37      9.44 o 
   4   7   3      259.84      251.41      5.51 o 
   5   7   3      450.65      423.08     13.82 o 
   6   7   3      624.19      650.42     13.35 o 
   7   7   3      237.17      233.00      6.75 o 
  -7   8   3      432.25      435.08      9.02 o 
  -6   8   3        0.54       -2.65      6.96 o 
  -5   8   3      678.08      635.86     12.17 o 
  -4   8   3      354.38      346.27      6.42 o 
  -3   8   3     1587.97     1586.65     36.51 o 
  -2   8   3      956.50      902.02     20.31 o 
  -1   8   3    10701.38    10324.08    135.31 o 
   0   8   3      504.48      517.60      5.95 o 
   1   8   3     2583.48     2564.39     52.29 o 
   2   8   3       30.27       31.93      2.69 o 
   3   8   3     2486.92     2437.86     18.80 o 
   4   8   3      376.35      397.01      7.76 o 
   5   8   3     3106.96     3016.15     67.52 o 
   6   8   3      109.65      112.59      9.08 o 
   7   8   3      141.58      142.38      5.01 o 
  -7   9   3       52.43       50.55      4.30 o 
  -6   9   3       34.49       35.70      3.68 o 
  -5   9   3      379.03      383.09      7.33 o 
  -4   9   3     1452.62     1415.05     18.10 o 
  -3   9   3     1939.89     1907.37     47.96 o 
  -2   9   3      132.80      135.39      5.30 o 
  -1   9   3       14.87       20.70      2.58 o 
   0   9   3      714.58      693.75      9.50 o 
   1   9   3     4099.10     4032.11     68.95 o 
   2   9   3     3838.23     3829.48     24.00 o 
   3   9   3     1924.24     1881.15     30.14 o 
   4   9   3      728.96      706.65     12.36 o 
   5   9   3       36.51       36.08      7.12 o 
   6   9   3       56.03       55.96      5.32 o 
   7   9   3      456.70      462.66      9.77 o 
  -6  10   3      759.20      751.46     15.55 o 
  -5  10   3      179.22      182.37      4.45 o 
  -4  10   3      261.32      235.47      5.15 o 
  -3  10   3       11.98       24.78     12.13 o 
  -2  10   3     1506.35     1497.19     50.33 o 
  -1  10   3       54.79       52.39      2.69 o 
   0  10   3     2777.92     2709.04     56.14 o 
   1  10   3       64.67       57.17      2.85 o 
   2  10   3        2.89       -0.69      5.54 o 
   3  10   3       14.07       17.59      3.00 o 
   4  10   3     1750.30     1777.10     19.12 o 
   5  10   3        0.10        5.05      5.77 o 
   6  10   3      322.71      325.85     10.03 o 
  -6  11   3        3.67        2.50      8.10 o 
  -5  11   3      149.68      152.03      4.58 o 
  -4  11   3      917.13      904.65     14.92 o 
  -3  11   3      415.63      395.23     14.97 o 
  -2  11   3     1142.73     1125.13     14.73 o 
  -1  11   3       14.81       14.51      2.82 o 
   0  11   3      459.19      472.24     16.17 o 
   1  11   3       52.12       56.24      4.01 o 
   2  11   3     1574.49     1560.97     26.45 o 
   3  11   3      176.80      176.11      5.38 o 
   4  11   3       55.41       57.53      3.48 o 
   5  11   3       54.59       60.27      4.23 o 
   6  11   3      356.87      384.01     23.57 o 
  -5  12   3      312.02      314.38     13.20 o 
  -4  12   3       98.60      109.18      4.14 o 
  -3  12   3      251.97      271.61      7.90 o 
  -2  12   3      339.34      346.20      7.25 o 
  -1  12   3     1523.38     1516.94     24.26 o 
   0  12   3      197.62      207.41      3.80 o 
   1  12   3      346.58      347.82      6.78 o 
   2  12   3       24.08       28.28      6.98 o 
   3  12   3      499.26      506.23      9.84 o 
   4  12   3      185.70      179.21      4.62 o 
   5  12   3      608.20      608.93     25.32 o 
  -5  13   3      108.81      120.17      4.95 o 
  -4  13   3      269.25      269.29     12.00 o 
  -3  13   3      476.75      507.61     16.07 o 
  -2  13   3       66.29       75.98      3.76 o 
  -1  13   3        8.40       10.38      4.24 o 
   0  13   3       68.98       81.83      4.63 o 
   1  13   3     1312.67     1288.73     25.11 o 
   2  13   3      632.34      627.05     13.78 o 
   3  13   3      601.41      624.34     14.10 o 
   4  13   3      140.13      150.95      6.14 o 
  -4  14   3       23.61       17.81      3.98 o 
  -3  14   3       12.81        9.95      5.80 o 
  -2  14   3      390.68      416.65     19.31 o 
  -1  14   3       11.23        4.89      4.53 o 
   0  14   3      561.72      548.11     16.79 o 
   1  14   3        3.71       -3.76      7.77 o 
   2  14   3        0.28       -2.01      7.48 o 
   3  14   3       16.46       19.71      4.01 o 
   4  14   3      429.15      441.35     17.94 o 
  -2  15   3      314.71      305.41     12.84 o 
  -1  15   3        5.78        8.18      4.43 o 
   0  15   3       86.03       89.64      3.01 o 
   1  15   3       21.06       17.80      6.72 o 
   2  15   3      287.11      287.29      6.11 o 
  -8   0   4      199.02      192.24      7.45 o 
  -6   0   4        0.64        0.34      8.35 o 
  -4   0   4     5457.60     5405.30     35.89 o 
  -2   0   4     8665.19     9083.49     42.58 o 
   0   0   4     9783.27     9970.02    216.67 o 
   2   0   4    36755.09    37830.11    157.01 o 
   4   0   4     5935.59     6343.40     41.29 o 
   6   0   4      125.05      139.54      5.44 o 
   8   0   4      540.16      559.99     14.41 o 
  -8   1   4        6.32        5.95      8.06 o 
  -7   1   4        6.69        3.14      7.25 o 
  -6   1   4      672.63      685.16     11.19 o 
  -5   1   4      279.85      285.34      6.31 o 
  -4   1   4     2779.69     2727.37     43.29 o 
  -3   1   4      470.37      476.79      9.18 o 
  -2   1   4      507.89      543.49      6.39 o 
  -1   1   4    12009.48    11750.04    256.47 o 
   0   1   4      445.65      422.73     10.45 o 
   1   1   4     2685.86     2766.22     91.88 o 
   2   1   4      303.03      324.50      5.61 o 
   3   1   4       40.06       33.96      2.24 o 
   4   1   4     1963.96     1998.85     50.07 o 
   5   1   4     4420.27     4492.18     64.73 o 
   6   1   4      465.08      457.17      8.61 o 
   7   1   4      453.99      431.99      9.03 o 
   8   1   4      124.29      134.23      7.20 o 
  -8   2   4        0.91       -5.97      8.51 o 
  -7   2   4      829.46      851.70     14.47 o 
  -6   2   4        0.34       -3.64      6.02 o 
  -5   2   4      117.19      136.25     12.22 o 
  -4   2   4        9.41        9.38      5.10 o 
  -3   2   4     7325.48     7156.74     61.93 o 
  -2   2   4      329.40      391.27     40.21 o 
  -1   2   4     2666.88     2687.59     24.78 o 
   0   2   4      802.26      828.27      4.70 o 
   1   2   4     1597.46     1512.23     12.36 o 
   2   2   4        9.24       41.11     20.09 o 
   3   2   4     3154.29     3165.02     23.96 o 
   4   2   4       14.59       11.65      5.66 o 
   5   2   4      131.11      131.48      6.78 o 
   6   2   4       17.69       24.22      3.21 o 
   7   2   4      678.66      691.85     17.36 o 
   8   2   4        2.82        8.09      5.26 o 
  -8   3   4      102.23       98.17      4.61 o 
  -7   3   4       21.36       23.45      3.51 o 
  -6   3   4      975.05      992.48     16.79 o 
  -5   3   4      549.00      550.05      9.50 o 
  -4   3   4     2820.68     2777.14     37.25 o 
  -3   3   4      306.42      318.50      9.45 o 
  -2   3   4     1340.64     1378.73     11.70 o 
  -1   3   4     8926.08     9064.43    267.07 o 
   0   3   4     2265.55     2211.31     18.97 o 
   1   3   4      549.76      508.71     14.86 o 
   2   3   4     1565.08     1788.02     40.96 o 
   3   3   4      987.16      955.52     17.74 o 
   4   3   4      905.05      881.54     31.46 o 
   5   3   4     2540.73     2551.97     19.88 o 
   6   3   4      431.20      428.69      9.84 o 
   7   3   4      149.92      136.71      4.73 o 
   8   3   4      104.07      120.25      5.17 o 
  -8   4   4      161.55      164.45      6.70 o 
  -7   4   4       66.23       85.93     19.30 o 
  -6   4   4        3.00        2.39      6.04 o 
  -5   4   4        8.95       13.89      5.27 o 
  -4   4   4     2393.05     2461.29     19.19 o 
  -3   4   4      281.97      275.39      6.10 o 
  -2   4   4     3186.36     3138.46     15.96 o 
  -1   4   4      776.93      794.54      8.46 o 
   0   4   4     2705.00     2718.98     13.73 o 
   1   4   4      408.37      403.28     10.97 o 
   2   4   4    16798.37    16771.29     66.19 o 
   3   4   4      123.15      124.28      2.75 o 
   4   4   4     3764.28     3788.77     22.45 o 
   5   4   4       33.70       29.95      3.29 o 
   6   4   4      217.23      220.10      5.01 o 
   7   4   4        2.20        0.40      7.76 o 
   8   4   4      524.64      523.96     10.51 o 
  -8   5   4        2.71       -6.72     14.01 o 
  -7   5   4       18.60       14.69      6.98 o 
  -6   5   4      428.21      429.08      8.36 o 
  -5   5   4      347.32      363.53     13.99 o 
  -4   5   4     1056.74     1069.84     11.92 o 
  -3   5   4      490.07      510.39      8.00 o 
  -2   5   4     1032.41     1061.10     10.66 o 
  -1   5   4     9635.80     9547.20    183.99 o 
   0   5   4     2892.01     2866.76     38.91 o 
   1   5   4     4089.52     4087.27     46.97 o 
   2   5   4       16.07       18.85      2.08 o 
   3   5   4       12.02       26.61      2.30 o 
   4   5   4     1453.98     1406.42     14.10 o 
   5   5   4     2960.52     2979.23     22.47 o 
   6   5   4      377.51      370.19      7.15 o 
   7   5   4      511.19      506.00      9.43 o 
   8   5   4       14.23        1.33      9.23 o 
  -8   6   4       15.63       14.88      9.61 o 
  -7   6   4      564.18      570.45     13.25 o 
  -6   6   4       66.19       74.18      5.13 o 
  -5   6   4        5.44       19.26      7.42 o 
  -4   6   4        5.62       14.28      3.92 o 
  -3   6   4     2866.18     2730.54     44.82 o 
  -2   6   4      248.14      259.03     11.66 o 
  -1   6   4     1712.96     1643.61     64.58 o 
   0   6   4      282.60      285.27      4.30 o 
   1   6   4      747.76      738.35      8.48 o 
   2   6   4      176.86      179.09      4.12 o 
   3   6   4     2431.05     2299.84     30.42 o 
   4   6   4      155.05      158.35      3.77 o 
   5   6   4       48.93       45.80      3.20 o 
   6   6   4      186.92      179.83      4.45 o 
   7   6   4      691.70      643.75     14.67 o 
   8   6   4        8.66       -0.32      8.85 o 
  -7   7   4       92.59       81.25      5.21 o 
  -6   7   4      691.34      713.84     13.33 o 
  -5   7   4      555.70      554.55     10.99 o 
  -4   7   4     1669.09     1605.13     15.70 o 
  -3   7   4       11.57       11.82      5.55 o 
  -2   7   4      811.83      820.59     10.01 o 
  -1   7   4     2847.88     2904.43     42.41 o 
   0   7   4     1275.97     1183.41     21.33 o 
   1   7   4      957.00      960.82     27.57 o 
   2   7   4      319.80      333.29      7.28 o 
   3   7   4      438.33      450.44      9.31 o 
   4   7   4      202.25      210.12      9.56 o 
   5   7   4      814.19      785.05     37.21 o 
   6   7   4      133.73      133.09      4.25 o 
   7   7   4       47.06       43.50      3.98 o 
  -7   8   4       13.21       21.54      8.85 o 
  -6   8   4        1.29        1.60      6.87 o 
  -5   8   4       15.04       16.76      3.20 o 
  -4   8   4      927.93      954.87     41.97 o 
  -3   8   4      205.76      184.07      4.24 o 
  -2   8   4     1081.24     1059.26     25.37 o 
  -1   8   4      996.06      923.79     13.57 o 
   0   8   4      538.28      544.02      8.17 o 
   1   8   4      518.75      491.15     19.41 o 
   2   8   4     4391.78     4248.32     63.46 o 
   3   8   4        5.08        5.38      3.31 o 
   4   8   4     1419.05     1422.71     24.23 o 
   5   8   4       10.44       -4.34     10.28 o 
   6   8   4      139.87      142.42      4.18 o 
   7   8   4       12.19       17.64      4.93 o 
  -7   9   4       10.07       11.68      6.47 o 
  -6   9   4      122.46      125.27      7.14 o 
  -5   9   4      236.68      232.42      5.51 o 
  -4   9   4       72.49       74.82      3.34 o 
  -3   9   4       73.71       89.15      3.22 o 
  -2   9   4      450.87      448.90      8.98 o 
  -1   9   4     2686.02     2682.96     23.93 o 
   0   9   4     1757.34     1698.82     23.04 o 
   1   9   4     1256.45     1236.59     39.38 o 
   2   9   4       17.13       75.30     35.32 o 
   3   9   4        1.88        9.23      3.62 o 
   4   9   4      721.35      675.38     12.43 o 
   5   9   4      985.80     1013.51     22.04 o 
   6   9   4      291.45      304.35     19.12 o 
   7   9   4      243.73      248.25      6.12 o 
  -6  10   4       94.01       99.68      4.70 o 
  -5  10   4       15.64       20.52      3.54 o 
  -4  10   4       25.05       27.33      3.34 o 
  -3  10   4     1612.34     1579.22     17.09 o 
  -2  10   4       24.46       26.32      2.91 o 
  -1  10   4      635.88      609.70     22.47 o 
   0  10   4       19.40       20.24      2.85 o 
   1  10   4      510.93      493.64     11.33 o 
   2  10   4      203.63      209.87     12.00 o 
   3  10   4     1482.65     1470.01     17.12 o 
   4  10   4      319.98      331.42      9.84 o 
   5  10   4        7.16       16.34     17.56 o 
   6  10   4      143.35      138.52      5.17 o 
  -6  11   4      238.39      245.38      5.95 o 
  -5  11   4      255.37      254.13      5.86 o 
  -4  11   4      478.42      459.77      8.20 o 
  -3  11   4       49.63       51.46      4.23 o 
  -2  11   4      119.11      112.71      5.07 o 
  -1  11   4      259.60      286.13     22.96 o 
   0  11   4      277.28      274.35      4.18 o 
   1  11   4      332.12      317.90     15.03 o 
   2  11   4       99.92      103.00      3.67 o 
   3  11   4      135.10      130.99     11.80 o 
   4  11   4       51.98       55.92      3.77 o 
   5  11   4      227.89      232.86      5.51 o 
   6  11   4       64.94       76.39      4.56 o 
  -5  12   4        4.11        4.31      8.35 o 
  -4  12   4      460.32      493.64     21.95 o 
  -3  12   4       24.48       19.85      3.49 o 
  -2  12   4      614.57      614.96     18.85 o 
  -1  12   4      222.29      212.10     17.07 o 
   0  12   4       69.26       74.11      2.44 o 
   1  12   4      284.89      292.38     13.93 o 
   2  12   4      846.33      822.91     49.90 o 
   3  12   4       15.61       14.36      6.84 o 
   4  12   4      335.19      342.03     11.55 o 
   5  12   4        4.01        7.11      5.17 o 
  -4  13   4        1.19       -1.24     12.21 o 
  -3  13   4        5.43        8.64      3.64 o 
  -2  13   4       94.60      108.80      4.40 o 
  -1  13   4      572.40      582.09     12.85 o 
   0  13   4      426.42      416.95      7.37 o 
   1  13   4      451.06      473.47     19.21 o 
   2  13   4        0.44        0.81      7.41 o 
   3  13   4       12.04       15.65      3.75 o 
   4  13   4      261.97      249.49      7.34 o 
  -3  14   4      486.22      485.25     25.79 o 
  -2  14   4        0.80       -1.97      4.53 o 
  -1  14   4      108.98      104.42      4.74 o 
   0  14   4        6.68       13.48      2.90 o 
   1  14   4      219.48      224.18      5.37 o 
   2  14   4       49.11       61.88      9.64 o 
   3  14   4      480.75      481.21      9.87 o 
  -2  15   4       19.44       20.20      4.00 o 
  -1  15   4       40.88       42.57      4.11 o 
   0  15   4      120.16      129.67      3.33 o 
   1  15   4       89.28       86.41      4.36 o 
   2  15   4       72.98       72.95      4.50 o 
  -7   0   5        2.51        7.12      4.76 o 
  -5   0   5     3259.37     3151.84     30.07 o 
  -3   0   5     4553.95     4589.76     30.69 o 
  -1   0   5    10550.42    10696.50     47.21 o 
   1   0   5    25605.99    24789.80    109.55 o 
   3   0   5     3395.42     3760.93     27.86 o 
   5   0   5     3577.73     3629.34     34.05 o 
   7   0   5     1334.82     1322.38     26.46 o 
  -8   1   5      254.38      258.82      8.66 o 
  -7   1   5     1155.63     1127.62     56.98 o 
  -6   1   5      120.59      123.20      3.70 o 
  -5   1   5      242.51      237.91      6.73 o 
  -4   1   5      548.51      538.51      8.93 o 
  -3   1   5     6627.80     6948.29     28.05 o 
  -2   1   5    11083.33    11095.73     36.09 o 
  -1   1   5    29020.60    30723.97    375.07 o 
   0   1   5      947.46     1006.55      5.44 o 
   1   1   5     1081.26     1206.97     42.53 o 
   2   1   5     2633.41     2678.01     25.55 o 
   3   1   5     2048.38     2183.56     33.20 o 
   4   1   5     5870.82     6050.81     29.02 o 
   5   1   5     1134.87     1143.01     13.80 o 
   6   1   5      680.29      707.52     23.88 o 
   7   1   5      115.19      141.57     12.78 o 
   8   1   5      150.09      165.30      5.25 o 
  -8   2   5       70.52       72.60      4.25 o 
  -7   2   5        0.21        5.30      7.11 o 
  -6   2   5     1935.71     1884.24     26.90 o 
  -5   2   5       15.09       12.79      2.71 o 
  -4   2   5    14199.97    13785.28     54.12 o 
  -3   2   5      120.06      124.31      3.05 o 
  -2   2   5     1676.40     1623.41     11.00 o 
  -1   2   5     1128.71     1173.29     19.70 o 
   0   2   5     9313.12     9143.85    151.47 o 
   1   2   5      182.26      192.13      4.50 o 
   2   2   5    11426.74    11532.13     75.41 o 
   3   2   5        0.21       -4.26      4.26 o 
   4   2   5        8.60       10.85      2.58 o 
   5   2   5       39.45       42.54      5.88 o 
   6   2   5     1075.74     1081.72     32.74 o 
   7   2   5        1.10        0.61      7.77 o 
   8   2   5        1.66       11.21      5.62 o 
  -8   3   5      238.44      237.31     10.20 o 
  -7   3   5      907.59      879.80     14.73 o 
  -6   3   5      370.13      360.09      8.92 o 
  -5   3   5      243.09      250.45      5.37 o 
  -4   3   5      383.05      368.37      7.60 o 
  -3   3   5     2619.66     2544.07     15.74 o 
  -2   3   5    11824.71    12138.83     58.67 o 
  -1   3   5     9632.65    10006.81    202.31 o 
   0   3   5     2330.73     2265.20     27.23 o 
   1   3   5      170.78      181.37      8.16 o 
   2   3   5     2472.52     2449.60     27.62 o 
   3   3   5      348.51      339.36      6.84 o 
   4   3   5     4103.04     4060.08     23.46 o 
   5   3   5      486.07      488.20     10.05 o 
   6   3   5      256.95      248.53      6.84 o 
   7   3   5      204.04      223.24     10.03 o 
   8   3   5       97.26       92.78      4.75 o 
  -8   4   5       32.39       46.45      4.12 o 
  -7   4   5       33.06       34.01      3.61 o 
  -6   4   5       25.95       24.51      3.03 o 
  -5   4   5     2971.94     2958.71     23.94 o 
  -4   4   5      109.27      125.78     15.16 o 
  -3   4   5     2150.67     2136.07     14.65 o 
  -2   4   5      115.25      108.57      2.59 o 
  -1   4   5     7315.21     7298.02    104.18 o 
   0   4   5        9.03       43.08     12.79 o 
   1   4   5    18672.12    18600.33    265.09 o 
   2   4   5       74.14       81.98      2.26 o 
   3   4   5     3143.82     3280.46     19.11 o 
   4   4   5        2.60        6.84      2.79 o 
   5   4   5     2105.88     2106.99     18.78 o 
   6   4   5       36.95       33.56      3.40 o 
   7   4   5     1213.12     1198.43     18.24 o 
   8   4   5       16.43       19.81      7.37 o 
  -8   5   5      150.23      142.42      4.85 o 
  -7   5   5      837.00      817.82     15.06 o 
  -6   5   5       64.92       68.39      3.49 o 
  -5   5   5      482.07      495.94     10.24 o 
  -4   5   5      150.29      162.00      6.92 o 
  -3   5   5     3022.03     3057.91     45.39 o 
  -2   5   5     6325.10     6259.93    114.78 o 
  -1   5   5    11844.39    11806.50    561.77 o 
   0   5   5      228.50      211.41      4.37 o 
   1   5   5      172.94      146.30      5.19 o 
   2   5   5     3549.79     3524.34     19.23 o 
   3   5   5     2867.73     2930.75     39.31 o 
   4   5   5     4169.13     4160.44     24.88 o 
   5   5   5      619.01      625.31     11.70 o 
   6   5   5      329.96      309.21      7.07 o 
   7   5   5       90.71       96.50      4.63 o 
   8   5   5      167.69      175.20      5.43 o 
  -8   6   5       15.31       13.70      4.15 o 
  -7   6   5        0.61        9.14      4.48 o 
  -6   6   5     1380.33     1389.65     51.33 o 
  -5   6   5      178.72      177.87      9.67 o 
  -4   6   5     6806.63     6771.14    105.02 o 
  -3   6   5     1076.58     1027.69     34.87 o 
  -2   6   5      444.41      435.27     20.14 o 
  -1   6   5      962.81      988.97     25.18 o 
   0   6   5     5514.46     5276.33    104.51 o 
   1   6   5       15.21       74.60     30.93 o 
   2   6   5     6540.99     6474.26    125.95 o 
   3   6   5       43.11       39.67      3.92 o 
   4   6   5       40.98       38.37      2.79 o 
   5   6   5      106.95      116.41      5.83 o 
   6   6   5      843.86      828.85     25.37 o 
   7   6   5       12.27       11.10      5.05 o 
  -7   7   5      356.34      372.09     23.21 o 
  -6   7   5      603.28      556.51     32.76 o 
  -5   7   5       87.81       92.13      4.79 o 
  -4   7   5       64.72       76.00      3.15 o 
  -3   7   5     1161.33     1138.56     12.60 o 
  -2   7   5     4221.55     4154.26     25.93 o 
  -1   7   5     2840.66     2834.83     92.54 o 
   0   7   5     1675.96     1611.66      9.32 o 
   1   7   5        1.94       12.18      6.69 o 
   2   7   5      652.97      655.80      9.55 o 
   3   7   5      221.74      236.33      4.97 o 
   4   7   5     1272.05     1287.75     14.86 o 
   5   7   5      117.07      118.81      3.92 o 
   6   7   5        3.48        4.60      6.99 o 
   7   7   5      125.57      139.81      4.95 o 
  -7   8   5       65.93       70.74      4.39 o 
  -6   8   5       14.55        9.10      7.43 o 
  -5   8   5     1487.03     1503.95     38.42 o 
  -4   8   5       19.54       25.04      7.82 o 
  -3   8   5      723.86      701.00     26.89 o 
  -2   8   5       14.55       16.25      5.99 o 
  -1   8   5     2714.92     2714.50     76.03 o 
   0   8   5      451.90      448.96      8.73 o 
   1   8   5     6302.29     6177.87    119.00 o 
   2   8   5       45.96       50.43      3.31 o 
   3   8   5     1032.16     1046.65     13.04 o 
   4   8   5        6.06       14.20      3.07 o 
   5   8   5      841.66      820.00     14.17 o 
   6   8   5       28.56       34.06      3.66 o 
   7   8   5      601.34      587.14     14.05 o 
  -7   9   5      342.32      354.37      8.30 o 
  -6   9   5        2.82        2.70      6.58 o 
  -5   9   5      163.14      142.89      6.64 o 
  -4   9   5      214.34      216.21      5.91 o 
  -3   9   5      790.37      829.17     12.38 o 
  -2   9   5     2972.66     2857.46     26.31 o 
  -1   9   5     1838.92     1808.37     38.85 o 
   0   9   5      127.72      129.98      2.22 o 
   1   9   5        1.49        2.51      3.92 o 
   2   9   5     1719.77     1753.18     16.83 o 
   3   9   5     1458.63     1461.22     30.30 o 
   4   9   5     1896.31     1857.34     19.45 o 
   5   9   5      373.07      382.82     15.11 o 
   6   9   5      145.66      142.26      4.79 o 
  -6  10   5      342.92      346.76      7.53 o 
  -5  10   5      152.80      161.20      4.40 o 
  -4  10   5     1814.43     1853.08     20.02 o 
  -3  10   5      845.37      838.94     27.70 o 
  -2  10   5      136.96      131.17     10.65 o 
  -1  10   5      281.77      284.40      5.84 o 
   0  10   5     1964.06     1955.66     22.12 o 
   1  10   5       82.19       84.31      6.70 o 
   2  10   5     1726.70     1689.77     17.38 o 
   3  10   5       19.88       19.72      3.18 o 
   4  10   5        5.27        1.57      4.16 o 
   5  10   5       53.87       57.00      4.79 o 
   6  10   5      481.73      492.26     15.50 o 
  -6  11   5      318.61      312.68      6.87 o 
  -5  11   5        0.54       -2.30      7.80 o 
  -4  11   5       77.43       87.96      7.48 o 
  -3  11   5      441.38      432.29     29.10 o 
  -2  11   5     1491.39     1465.52     20.24 o 
  -1  11   5      653.38      675.63     14.34 o 
   0  11   5      975.99      903.70      9.55 o 
   1  11   5       12.76       16.11      2.77 o 
   2  11   5       74.62       71.76      7.79 o 
   3  11   5      129.87      138.36      3.89 o 
   4  11   5      410.46      430.60      8.78 o 
   5  11   5       59.51       61.76      4.35 o 
   6  11   5        0.00       -8.49      8.49 o 
  -5  12   5      463.33      499.88      9.87 o 
  -4  12   5        0.59        8.39      4.44 o 
  -3  12   5      313.75      313.00      7.08 o 
  -2  12   5        1.24        3.25      6.69 o 
  -1  12   5      597.07      614.21     23.70 o 
   0  12   5      141.56      146.80      6.89 o 
   1  12   5     1393.10     1411.21     17.85 o 
   2  12   5       30.58       33.77      3.61 o 
   3  12   5      109.48      104.91      4.29 o 
   4  12   5        4.33       -5.33      7.84 o 
   5  12   5      278.17      290.52     15.98 o 
  -4  13   5      115.28      137.38     11.80 o 
  -3  13   5      266.32      296.91     15.47 o 
  -2  13   5      504.56      509.80     31.55 o 
  -1  13   5      326.91      330.24      7.76 o 
   0  13   5        6.40       11.42      2.40 o 
   1  13   5        1.70        2.02      4.82 o 
   2  13   5      316.63      326.15      7.39 o 
   3  13   5      555.42      575.65     37.58 o 
   4  13   5      425.37      433.54     21.08 o 
  -3  14   5      176.88      169.25      5.23 o 
  -2  14   5        5.75       -7.98      7.98 o 
  -1  14   5       92.82      103.69      6.11 o 
   0  14   5      672.36      693.45     14.32 o 
   1  14   5        4.07        6.10      7.51 o 
   2  14   5      349.66      363.16      8.20 o 
   3  14   5        0.33        2.37      7.94 o 
  -2  15   5      373.57      376.75      8.40 o 
  -1  15   5       58.71       58.50      6.33 o 
   0  15   5      262.51      257.70      6.22 o 
   1  15   5        8.70       15.30      7.14 o 
  -8   0   6      410.46      396.63     12.34 o 
  -6   0   6      500.48      529.21     14.98 o 
  -4   0   6      604.25      573.37     13.08 o 
  -2   0   6    26811.34    28638.68    130.97 o 
   0   0   6     9658.88    10028.92     32.57 o 
   2   0   6     6867.92     6870.86     38.52 o 
   4   0   6    15278.91    15855.09     79.52 o 
   6   0   6     1416.80     1413.92     24.73 o 
   8   0   6      401.74      455.21     14.47 o 
  -8   1   6      113.40      111.43      8.63 o 
  -7   1   6        1.41        5.41      7.52 o 
  -6   1   6      832.14      797.76     13.29 o 
  -5   1   6     1612.49     1507.32     15.44 o 
  -4   1   6     4852.64     4975.40     25.82 o 
  -3   1   6      867.98      902.13      9.81 o 
  -2   1   6     2502.51     2521.59     14.62 o 
  -1   1   6     5310.04     5321.73     51.23 o 
   0   1   6     4002.32     3860.95     28.79 o 
   1   1   6    15861.56    16165.01    216.13 o 
   2   1   6     4284.33     4300.81     54.38 o 
   3   1   6      730.34      753.35     14.21 o 
   4   1   6       26.05       26.92      2.91 o 
   5   1   6     1001.54     1044.20     13.81 o 
   6   1   6      762.81      749.85     13.33 o 
   7   1   6     1253.05     1262.08     38.62 o 
   8   1   6       82.33       74.41      7.54 o 
  -8   2   6       10.31        5.14      8.68 o 
  -7   2   6     1868.26     1743.35     46.09 o 
  -6   2   6       35.88       36.40      3.41 o 
  -5   2   6      712.10      695.18     16.03 o 
  -4   2   6       84.44       83.78      2.95 o 
  -3   2   6     5449.30     5321.17     24.57 o 
  -2   2   6      809.91      822.17     11.64 o 
  -1   2   6    32441.65    32161.90    136.45 o 
   0   2   6      817.60      867.82      5.51 o 
   1   2   6      366.67      366.92     12.74 o 
   2   2   6       19.49       35.28     10.73 o 
   3   2   6     2615.99     2545.95     29.65 o 
   4   2   6        2.11        1.87      5.44 o 
   5   2   6     2226.96     2143.41     19.06 o 
   6   2   6        0.72        7.88      6.71 o 
   7   2   6      262.31      283.78      6.81 o 
   8   2   6        0.24       -2.23      5.46 o 
  -8   3   6       60.06       59.95      4.30 o 
  -7   3   6        7.09        9.99      3.68 o 
  -6   3   6     1363.52     1336.00     34.73 o 
  -5   3   6     1517.59     1468.01     15.13 o 
  -4   3   6     4982.37     4870.63     35.07 o 
  -3   3   6     1302.22     1297.03     13.08 o 
  -2   3   6     2052.69     2012.81     22.62 o 
  -1   3   6     3147.38     3260.32     90.24 o 
   0   3   6     3564.15     3438.89     35.20 o 
   1   3   6    12746.39    12128.57    170.28 o 
   2   3   6     3610.43     3620.97     18.76 o 
   3   3   6      879.05      903.64     10.23 o 
   4   3   6       12.01       23.62      5.15 o 
   5   3   6     1458.66     1436.21     24.71 o 
   6   3   6      241.20      240.57      5.56 o 
   7   3   6     1142.84     1123.03     46.92 o 
   8   3   6       45.05       38.05      4.45 o 
  -8   4   6      313.57      296.69      8.07 o 
  -7   4   6        1.27       -0.95      4.34 o 
  -6   4   6      511.73      506.26     27.62 o 
  -5   4   6       72.46       70.97      5.94 o 
  -4   4   6      339.30      330.33      7.32 o 
  -3   4   6      290.52      266.44     15.00 o 
  -2   4   6    14534.77    14732.69     48.94 o 
  -1   4   6      124.22      143.19      6.36 o 
   0   4   6     2543.14     2447.83     32.19 o 
   1   4   6      357.74      374.42      6.43 o 
   2   4   6     5744.66     5510.67     24.90 o 
   3   4   6      563.75      536.26      8.80 o 
   4   4   6     8564.92     8426.08     57.19 o 
   5   4   6       23.76       22.69      7.06 o 
   6   4   6      828.22      769.63     13.87 o 
   7   4   6       31.31       28.74     11.12 o 
   8   4   6      324.60      353.59     17.49 o 
  -8   5   6       56.14       55.54      4.48 o 
  -7   5   6        7.61        9.47      3.82 o 
  -6   5   6      425.79      415.50      7.53 o 
  -5   5   6      767.92      733.01     13.11 o 
  -4   5   6     2959.23     2938.55     20.26 o 
  -3   5   6      637.76      627.80     23.30 o 
  -2   5   6     1060.01     1048.98     12.06 o 
  -1   5   6     1394.50     1402.40     11.47 o 
   0   5   6     4786.62     4634.05     60.09 o 
   1   5   6     9908.69     9639.09    240.61 o 
   2   5   6     5489.36     5516.03     38.67 o 
   3   5   6     1290.91     1221.41     12.55 o 
   4   5   6        3.36        7.42      3.62 o 
   5   5   6      362.65      353.77     15.73 o 
   6   5   6     1064.39     1099.74     16.32 o 
   7   5   6      845.48      852.55     23.23 o 
   8   5   6      108.24      103.65      5.09 o 
  -8   6   6       18.74        9.58      5.40 o 
  -7   6   6     1280.49     1216.92     30.22 o 
  -6   6   6      138.85      126.65      4.13 o 
  -5   6   6      645.70      639.14     11.36 o 
  -4   6   6       36.19       33.56      2.93 o 
  -3   6   6     2700.18     2685.76     97.56 o 
  -2   6   6      413.39      403.23      7.66 o 
  -1   6   6    10931.98    10752.54    337.96 o 
   0   6   6     1176.78     1137.28     39.84 o 
   1   6   6       69.86       70.61      2.44 o 
   2   6   6       22.97       11.24      6.22 o 
   3   6   6     1870.06     1797.00     67.64 o 
   4   6   6        0.48       -4.48      4.48 o 
   5   6   6     1081.29     1054.01     14.79 o 
   6   6   6       46.67       44.38      5.74 o 
   7   6   6      132.07      138.16      7.54 o 
  -7   7   6       43.37       53.81      4.22 o 
  -6   7   6      622.41      606.08     12.87 o 
  -5   7   6     1377.36     1400.83     16.55 o 
  -4   7   6     1788.53     1721.69     16.86 o 
  -3   7   6     1527.81     1459.32     30.88 o 
  -2   7   6     1114.83     1073.19     11.86 o 
  -1   7   6     1163.92     1146.78     34.16 o 
   0   7   6      820.05      839.68      8.52 o 
   1   7   6     6190.44     6110.22     32.36 o 
   2   7   6     1307.03     1317.10     13.28 o 
   3   7   6      883.07      844.46     18.98 o 
   4   7   6        4.89       -1.45      6.04 o 
   5   7   6      596.01      576.63     18.79 o 
   6   7   6      129.15      124.43      9.86 o 
   7   7   6      468.17      455.80      9.59 o 
  -7   8   6       10.59       10.63      5.66 o 
  -6   8   6      323.71      297.04      8.24 o 
  -5   8   6       37.83       47.94      6.02 o 
  -4   8   6      181.86      193.30      7.99 o 
  -3   8   6       24.31       24.69      2.79 o 
  -2   8   6     4460.87     4428.40    128.04 o 
  -1   8   6      117.89      116.43     10.03 o 
   0   8   6      737.89      728.49     14.01 o 
   1   8   6      383.45      385.96      8.45 o 
   2   8   6     1979.65     1967.64     47.50 o 
   3   8   6      971.40      970.48     13.18 o 
   4   8   6     2731.87     2720.29     24.72 o 
   5   8   6       53.50       53.22      3.66 o 
   6   8   6      300.89      296.17     15.36 o 
   7   8   6        0.18       -9.09      9.09 o 
  -7   9   6        0.00       -1.95      8.48 o 
  -6   9   6      135.36      146.34      4.53 o 
  -5   9   6      129.46      138.91     10.12 o 
  -4   9   6     1136.07     1110.25     15.18 o 
  -3   9   6      210.46      202.91     10.65 o 
  -2   9   6       30.97       26.44     12.58 o 
  -1   9   6      138.50      156.75      9.19 o 
   0   9   6     2719.07     2621.03     26.90 o 
   1   9   6     2335.23     2238.14     18.57 o 
   2   9   6     1996.91     1989.90     18.19 o 
   3   9   6      423.91      428.97      8.59 o 
   4   9   6       12.34       20.08     11.37 o 
   5   9   6      171.71      165.98      4.46 o 
   6   9   6      616.47      618.96     24.51 o 
  -6  10   6       87.45       84.65      4.65 o 
  -5  10   6      206.53      203.61      4.91 o 
  -4  10   6        1.23       -2.21      6.87 o 
  -3  10   6      898.78      910.18     21.47 o 
  -2  10   6       58.76       60.25      3.26 o 
  -1  10   6     3670.58     3539.70    108.20 o 
   0  10   6      383.72      368.07      5.27 o 
   1  10   6       83.70       82.79      3.31 o 
   2  10   6        0.13       -6.15      7.00 o 
   3  10   6     1011.45      991.88     14.90 o 
   4  10   6        7.86        9.50      8.85 o 
   5  10   6      604.80      587.86     18.51 o 
   6  10   6       68.12       67.58      4.55 o 
  -6  11   6      124.86      126.85      5.19 o 
  -5  11   6      572.96      592.87     19.69 o 
  -4  11   6      386.22      386.77     14.41 o 
  -3  11   6      767.63      740.25     13.37 o 
  -2  11   6      275.48      260.40      5.94 o 
  -1  11   6      222.22      245.10      8.58 o 
   0  11   6       93.72       95.00      2.38 o 
   1  11   6     1257.04     1260.55     29.10 o 
   2  11   6      165.72      155.58      4.03 o 
   3  11   6      181.71      181.39      4.54 o 
   4  11   6        0.37       -5.20      7.63 o 
   5  11   6      164.71      174.87     10.48 o 
  -5  12   6       10.07       18.42      6.53 o 
  -4  12   6       64.64       73.55      3.98 o 
  -3  12   6       38.39       48.57      6.84 o 
  -2  12   6     1133.18     1157.66     42.79 o 
  -1  12   6        0.15       -3.62      6.79 o 
   0  12   6      494.99      491.94     11.24 o 
   1  12   6       85.57       89.70      6.95 o 
   2  12   6      289.97      281.32      9.56 o 
   3  12   6      510.04      509.42     12.37 o 
   4  12   6      685.53      710.63     29.23 o 
   5  12   6       36.55       36.11      5.74 o 
  -4  13   6      231.24      225.95      6.22 o 
  -3  13   6       71.56       74.72      4.04 o 
  -2  13   6        9.91       20.24      3.59 o 
  -1  13   6       37.06       44.18      7.96 o 
   0  13   6      775.85      815.10     29.97 o 
   1  13   6      385.61      400.85      9.70 o 
   2  13   6      380.65      384.94     10.04 o 
   3  13   6       85.23       81.50      4.66 o 
   4  13   6       21.47       19.58     15.63 o 
  -3  14   6      147.65      164.85      5.09 o 
  -2  14   6       34.31       38.66      3.99 o 
  -1  14   6      662.17      692.17     24.71 o 
   0  14   6       58.46       51.03      3.71 o 
   1  14   6       15.73       17.97      3.89 o 
   2  14   6        3.01       11.15      4.93 o 
   3  14   6      368.94      373.25      9.28 o 
  -1  15   6       14.34        9.51      5.10 o 
   0  15   6       18.45       12.85      6.16 o 
   1  15   6      216.54      228.26     10.03 o 
  -7   0   7      331.04      378.14     11.27 o 
  -5   0   7       51.33       48.97      4.31 o 
  -3   0   7      370.22      392.17     10.66 o 
  -1   0   7      465.12      546.33     10.33 o 
   1   0   7    10925.20    10727.84     51.89 o 
   3   0   7     1471.18     1519.37     18.80 o 
   5   0   7      160.86      185.80      5.88 o 
   7   0   7     1765.87     1756.11     31.26 o 
  -8   1   7        0.22        0.94      8.86 o 
  -7   1   7      593.33      569.50     10.95 o 
  -6   1   7      453.69      453.79      7.68 o 
  -5   1   7     1565.25     1603.33     16.35 o 
  -4   1   7       71.05       82.22      3.22 o 
  -3   1   7       16.75       22.73      3.98 o 
  -2   1   7     2368.53     2505.94     15.26 o 
  -1   1   7     5648.70     6095.63    194.91 o 
   0   1   7     2379.08     2370.46     27.11 o 
   1   1   7     3237.24     3241.13     37.90 o 
   2   1   7     1144.29     1186.92     10.80 o 
   3   1   7      289.55      319.34     13.23 o 
   4   1   7     3335.63     3527.27     22.76 o 
   5   1   7      476.91      481.16     10.23 o 
   6   1   7      637.43      625.58     12.81 o 
   7   1   7        9.20       11.61      6.89 o 
   8   1   7        5.74        3.80      9.45 o 
  -8   2   7      639.12      631.17     13.21 o 
  -7   2   7       16.66        9.00      8.32 o 
  -6   2   7      113.11      103.70      4.03 o 
  -5   2   7       21.22       28.89     15.30 o 
  -4   2   7     2972.87     2990.24     46.54 o 
  -3   2   7       45.09       66.33     16.70 o 
  -2   2   7     7186.71     7292.04     39.03 o 
  -1   2   7       11.88       26.50      3.11 o 
   0   2   7      470.21      459.73     11.99 o 
   1   2   7      132.73      139.77      3.24 o 
   2   2   7     2725.56     2688.81     27.48 o 
   3   2   7       26.46       40.83      5.18 o 
   4   2   7       45.90       64.26      7.20 o 
   5   2   7       48.22       50.08      3.39 o 
   6   2   7      486.68      483.10      8.33 o 
   7   2   7        7.19        6.80      7.90 o 
   8   2   7      282.99      277.27     10.71 o 
  -8   3   7       10.72       -4.45      8.65 o 
  -7   3   7      555.00      529.60     10.34 o 
  -6   3   7      370.71      392.04      7.43 o 
  -5   3   7     1511.82     1439.68     15.65 o 
  -4   3   7       34.84       49.07      5.97 o 
  -3   3   7        1.16        4.06      2.99 o 
  -2   3   7     1005.53     1022.30     26.85 o 
  -1   3   7     2719.98     2643.32     53.16 o 
   0   3   7     1360.53     1342.84      7.49 o 
   1   3   7     1326.58     1314.54     38.92 o 
   2   3   7      421.88      434.03      7.30 o 
   3   3   7      112.98      125.94      6.81 o 
   4   3   7     1827.33     1808.07     16.44 o 
   5   3   7      146.46      149.88      3.64 o 
   6   3   7      433.65      437.34      8.07 o 
   7   3   7       36.83       45.13      4.33 o 
   8   3   7       32.15       29.79     10.34 o 
  -8   4   7        3.84        2.17      5.21 o 
  -7   4   7      208.41      228.52      5.59 o 
  -6   4   7      158.99      152.94      4.30 o 
  -5   4   7      234.97      210.24      4.74 o 
  -4   4   7       82.89       77.37      3.81 o 
  -3   4   7     1472.59     1483.81     19.11 o 
  -2   4   7      685.25      666.27     14.35 o 
  -1   4   7      114.34      118.73      2.69 o 
   0   4   7      419.87      416.03     11.34 o 
   1   4   7     9410.34     9407.79     97.86 o 
   2   4   7       40.61       42.77      2.26 o 
   3   4   7     1788.05     1796.03     22.87 o 
   4   4   7      268.70      270.00      5.92 o 
   5   4   7      107.70      102.22      4.31 o 
   6   4   7      130.29      140.80      4.50 o 
   7   4   7     1118.25     1150.85     18.28 o 
   8   4   7        1.00        3.88      8.99 o 
  -8   5   7        0.71        5.94      8.52 o 
  -7   5   7      264.02      253.58      5.83 o 
  -6   5   7      296.87      271.90     10.17 o 
  -5   5   7      696.05      709.17     18.21 o 
  -4   5   7       35.99       36.27      2.71 o 
  -3   5   7        9.74        5.70      3.03 o 
  -2   5   7     1147.39     1189.74     45.18 o 
  -1   5   7     1530.19     1553.92     32.81 o 
   0   5   7     1491.95     1506.47     32.04 o 
   1   5   7      895.09      843.20     28.74 o 
   2   5   7      372.60      384.31     10.69 o 
   3   5   7      452.45      443.58     14.47 o 
   4   5   7     2572.05     2550.92     20.45 o 
   5   5   7      617.27      584.13     11.76 o 
   6   5   7      757.85      748.92     14.60 o 
   7   5   7        1.23       -4.99     15.32 o 
  -7   6   7       13.36        9.05      4.82 o 
  -6   6   7       51.67       48.34     10.84 o 
  -5   6   7        1.24        3.51      3.96 o 
  -4   6   7     2251.08     2171.05     76.12 o 
  -3   6   7      185.76      178.60      3.96 o 
  -2   6   7     4676.73     4549.67    187.35 o 
  -1   6   7      175.38      175.74      4.79 o 
   0   6   7      412.71      418.77     10.01 o 
   1   6   7      379.95      358.41      7.61 o 
   2   6   7     2801.56     2757.22     64.28 o 
   3   6   7        2.70        9.00      4.65 o 
   4   6   7       82.05       91.46      3.40 o 
   5   6   7       29.49       30.75      4.57 o 
   6   6   7      191.84      190.86      4.76 o 
   7   6   7       25.73       29.58      4.22 o 
  -7   7   7      419.00      420.27     12.03 o 
  -6   7   7      276.13      282.28      6.18 o 
  -5   7   7      595.33      559.80     11.93 o 
  -4   7   7      111.49      115.76      3.47 o 
  -3   7   7        4.34       11.83     15.63 o 
  -2   7   7      274.56      317.76     21.59 o 
  -1   7   7      959.50      984.14     63.37 o 
   0   7   7      788.71      738.48     13.77 o 
   1   7   7      837.16      806.46     10.86 o 
   2   7   7      102.60       99.01      5.69 o 
   3   7   7        1.00        0.20      5.31 o 
   4   7   7      613.03      594.35     11.56 o 
   5   7   7      119.42      123.88      4.00 o 
   6   7   7       89.74       94.06      7.51 o 
   7   7   7        0.87        2.28      5.74 o 
  -7   8   7       84.58       91.43      4.61 o 
  -6   8   7       77.71       78.71      4.04 o 
  -5   8   7      275.17      262.92      5.99 o 
  -4   8   7       55.88       62.22      3.47 o 
  -3   8   7     1191.27     1127.13     13.92 o 
  -2   8   7      648.32      647.88     30.53 o 
  -1   8   7        8.20        9.36      2.89 o 
   0   8   7      178.10      185.03      3.71 o 
   1   8   7     3248.87     3175.67     21.58 o 
   2   8   7        0.52        3.19      3.29 o 
   3   8   7      871.21      909.18     12.86 o 
   4   8   7       35.17       46.49      8.66 o 
   5   8   7       53.27       57.99      4.76 o 
   6   8   7      106.11       99.62      4.61 o 
   7   8   7      436.06      436.93     12.17 o 
  -6   9   7      160.17      153.80      8.77 o 
  -5   9   7      247.56      261.69     17.18 o 
  -4   9   7        0.20        2.48      3.99 o 
  -3   9   7       16.32       13.62      2.84 o 
  -2   9   7      718.90      730.87     31.85 o 
  -1   9   7      396.09      419.96     18.34 o 
   0   9   7     1274.70     1271.35     10.75 o 
   1   9   7       16.39       32.64     12.41 o 
   2   9   7        2.72        3.08      6.02 o 
   3   9   7      556.52      537.20     17.36 o 
   4   9   7     1030.88      992.46     26.08 o 
   5   9   7      341.90      325.66      7.47 o 
   6   9   7      555.20      561.07     10.35 o 
  -6  10   7        0.08       -0.32      8.10 o 
  -5  10   7        2.79        6.59      7.41 o 
  -4  10   7      647.46      640.12     13.29 o 
  -3  10   7      112.87      113.14      3.80 o 
  -2  10   7     1105.54     1100.94     51.84 o 
  -1  10   7      112.22      112.36      9.83 o 
   0  10   7       73.63       72.34      2.58 o 
   1  10   7      245.90      253.36      5.76 o 
   2  10   7     1010.57     1011.63     14.51 o 
   3  10   7        0.03        8.46      3.80 o 
   4  10   7       66.31       78.35      3.83 o 
   5  10   7       13.16       16.21      3.92 o 
   6  10   7      119.17      123.33     10.53 o 
  -5  11   7      184.31      190.00      5.19 o 
  -4  11   7      108.85      116.25      4.35 o 
  -3  11   7       11.42       11.19      3.46 o 
  -2  11   7      219.23      216.21      6.64 o 
  -1  11   7      518.20      500.60     18.73 o 
   0  11   7      659.38      648.04     16.54 o 
   1  11   7      397.31      367.74      7.21 o 
   2  11   7        2.33       12.59     10.22 o 
   3  11   7        0.86        8.15      4.31 o 
   4  11   7      140.28      140.66      4.38 o 
   5  11   7       78.93       79.58      4.67 o 
  -5  12   7      140.74      148.97      7.29 o 
  -4  12   7       44.84       44.89      4.04 o 
  -3  12   7      399.40      404.75      8.20 o 
  -2  12   7      208.28      207.74      5.86 o 
  -1  12   7        8.77       10.11     12.83 o 
   0  12   7       33.97       40.91      2.56 o 
   1  12   7      574.88      590.91     19.21 o 
   2  12   7        0.50       -5.75      9.47 o 
   3  12   7      315.03      330.44      7.41 o 
   4  12   7       14.43        8.30      8.56 o 
  -4  13   7        0.18        4.54      7.90 o 
  -3  13   7        0.23        6.23      4.62 o 
  -2  13   7      258.78      257.39     15.33 o 
  -1  13   7      173.58      193.20     19.19 o 
   0  13   7      445.90      460.43     12.81 o 
   1  13   7        0.52       -4.41      7.35 o 
   2  13   7        0.04        1.44      4.54 o 
   3  13   7      231.31      220.77      5.69 o 
   4  13   7      221.02      228.05     10.42 o 
  -3  14   7       25.22       24.54      8.10 o 
  -2  14   7      175.10      172.28      5.97 o 
  -1  14   7       11.92       13.05      4.24 o 
   0  14   7       23.75       26.73      2.75 o 
   1  14   7       54.65       51.53      4.24 o 
   2  14   7      331.22      340.26      7.49 o 
  -8   0   8       43.96       49.92      6.39 o 
  -6   0   8     2145.65     2178.89     30.40 o 
  -4   0   8     1565.16     1593.59     21.83 o 
  -2   0   8     1132.89     1110.79     15.42 o 
   0   0   8    16006.77    16240.43    430.66 o 
   2   0   8     2071.90     2160.22     21.28 o 
   4   0   8     3935.28     3918.68     35.39 o 
   6   0   8     2995.26     3092.56     37.56 o 
   8   0   8      244.28      213.21      8.69 o 
  -8   1   8      390.93      356.00     13.15 o 
  -7   1   8      445.94      431.65      8.92 o 
  -6   1   8      255.53      244.68      5.46 o 
  -5   1   8        1.10        2.98      5.55 o 
  -4   1   8     1135.24     1168.00     13.27 o 
  -3   1   8     2453.99     2505.21     25.27 o 
  -2   1   8     7581.19     8076.29     99.99 o 
  -1   1   8     1345.49     1380.12     12.34 o 
   0   1   8     1098.63     1172.43      9.45 o 
   1   1   8     5413.96     5308.65     70.71 o 
   2   1   8     3140.29     3355.06     19.29 o 
   3   1   8     5044.22     5374.47     37.95 o 
   4   1   8     1554.32     1660.78     16.01 o 
   5   1   8      131.07      148.72      6.81 o 
   6   1   8        3.02       22.67     15.55 o 
   7   1   8      611.39      633.10     29.11 o 
   8   1   8      168.72      173.74      5.67 o 
  -8   2   8        6.51       12.82      5.31 o 
  -7   2   8     1070.11     1077.23     17.21 o 
  -6   2   8       10.12        8.86      7.82 o 
  -5   2   8     5611.07     5601.32     32.08 o 
  -4   2   8      151.97      145.35      9.78 o 
  -3   2   8      165.14      156.26      4.34 o 
  -2   2   8        2.87        1.64      4.50 o 
  -1   2   8     7088.62     7005.27     40.40 o 
   0   2   8      791.80      823.66      8.15 o 
   1   2   8    18663.46    18493.93    114.36 o 
   2   2   8      386.09      392.09      8.05 o 
   3   2   8       39.42       46.75      3.70 o 
   4   2   8       15.51       25.01      4.34 o 
   5   2   8      928.24      918.43     13.69 o 
   6   2   8        0.16        4.11      4.28 o 
   7   2   8      287.50      297.07      8.41 o 
   8   2   8        4.75        0.25      9.38 o 
  -8   3   8      261.09      259.41      5.82 o 
  -7   3   8      550.91      535.09      9.42 o 
  -6   3   8       19.66       19.62      3.42 o 
  -5   3   8       49.02       55.93      3.31 o 
  -4   3   8     2120.49     2124.63     17.72 o 
  -3   3   8     2925.66     2912.31     19.11 o 
  -2   3   8     8823.23     9022.21     40.79 o 
  -1   3   8      785.59      796.09      9.16 o 
   0   3   8      918.21      901.12     12.91 o 
   1   3   8     2907.65     2811.86     20.30 o 
   2   3   8     2778.32     2874.80     36.95 o 
   3   3   8     3375.81     3469.31     28.09 o 
   4   3   8     1383.16     1401.38     15.31 o 
   5   3   8      111.89      114.54      3.51 o 
   6   3   8        2.14        5.31     12.97 o 
   7   3   8      407.67      408.33      9.20 o 
  -8   4   8       48.95       65.08      4.71 o 
  -7   4   8       12.07        6.84      6.25 o 
  -6   4   8     1299.95     1252.03     16.47 o 
  -5   4   8        0.72       -0.90      6.07 o 
  -4   4   8     1235.63     1173.59     13.65 o 
  -3   4   8       71.57       71.84      2.87 o 
  -2   4   8      429.19      408.59      7.78 o 
  -1   4   8       30.63       43.99      9.69 o 
   0   4   8    10094.96    10059.02    204.42 o 
   1   4   8       24.23       26.67      2.83 o 
   2   4   8     1112.15     1065.47     11.49 o 
   3   4   8       17.72       15.37      2.79 o 
   4   4   8     3517.43     3434.24     23.90 o 
   5   4   8       81.52       82.89      5.63 o 
   6   4   8     2139.14     2106.69     64.52 o 
   7   4   8        1.77        3.80      8.44 o 
  -7   5   8      187.25      192.33      4.93 o 
  -6   5   8      228.85      226.68      4.58 o 
  -5   5   8       30.17       32.27      6.11 o 
  -4   5   8     1086.18     1113.98     13.64 o 
  -3   5   8     1350.52     1417.72     13.84 o 
  -2   5   8     4627.20     4547.96    110.07 o 
  -1   5   8      556.87      561.52      8.61 o 
   0   5   8      520.75      504.14      6.20 o 
   1   5   8     3151.29     3015.08     48.29 o 
   2   5   8     2401.89     2276.06     53.91 o 
   3   5   8     3299.93     3316.28     22.16 o 
   4   5   8     1367.41     1361.30     16.81 o 
   5   5   8      238.00      225.86      5.17 o 
   6   5   8        0.26        5.96      4.70 o 
   7   5   8      327.24      340.71     22.90 o 
  -7   6   8      418.03      424.19      9.03 o 
  -6   6   8       32.44       33.45      8.35 o 
  -5   6   8     2948.42     2863.43     23.80 o 
  -4   6   8      474.94      465.76     10.03 o 
  -3   6   8      391.37      375.09      8.50 o 
  -2   6   8        0.21       -1.48      4.48 o 
  -1   6   8     3807.78     3761.93     34.17 o 
   0   6   8      578.19      575.53      7.17 o 
   1   6   8     8045.81     7798.18     78.65 o 
   2   6   8      478.15      473.40     16.44 o 
   3   6   8        7.63       20.21      8.63 o 
   4   6   8      117.49      155.27     37.15 o 
   5   6   8     1056.79     1075.68     32.09 o 
   6   6   8        6.93        4.95      7.53 o 
   7   6   8      157.70      164.45      5.35 o 
  -7   7   8      276.12      269.19      6.26 o 
  -6   7   8        1.50        4.06      8.80 o 
  -5   7   8      144.38      148.39      6.11 o 
  -4   7   8     1360.68     1391.17     36.50 o 
  -3   7   8     2641.87     2586.20     20.50 o 
  -2   7   8     2834.47     2744.29     39.03 o 
  -1   7   8     1378.96     1392.62     26.26 o 
   0   7   8       95.62       83.78      2.09 o 
   1   7   8      719.50      690.04     10.42 o 
   2   7   8      844.53      789.04     11.49 o 
   3   7   8     2165.41     2073.99     53.08 o 
   4   7   8      425.65      407.32      7.71 o 
   5   7   8      163.68      165.78      4.37 o 
   6   7   8        6.67       -3.45      8.07 o 
   7   7   8      115.41      122.10      8.85 o 
  -7   8   8       35.36       26.97      4.23 o 
  -6   8   8      578.32      564.21     25.41 o 
  -5   8   8        0.22       -4.50      6.95 o 
  -4   8   8      555.28      501.07     11.26 o 
  -3   8   8       61.38       60.44      3.23 o 
  -2   8   8      288.21      313.94     11.75 o 
  -1   8   8        0.29        7.01      2.47 o 
   0   8   8     3878.23     3732.34     56.54 o 
   1   8   8      190.58      178.44      4.12 o 
   2   8   8      373.75      375.34     13.26 o 
   3   8   8       46.55       39.40      5.74 o 
   4   8   8     1432.63     1423.64     55.97 o 
   5   8   8       90.86       89.92      4.90 o 
   6   8   8      888.02      859.53     25.84 o 
  -6   9   8      138.79      144.47      4.74 o 
  -5   9   8       13.98       19.44      3.52 o 
  -4   9   8      448.25      448.22      7.87 o 
  -3   9   8      255.73      284.31      6.26 o 
  -2   9   8     1644.41     1634.47     17.37 o 
  -1   9   8       27.36       25.37      7.42 o 
   0   9   8       94.59       92.94      2.30 o 
   1   9   8     1019.95     1002.62     28.08 o 
   2   9   8     1493.95     1475.24     22.01 o 
   3   9   8      996.76      973.53     14.57 o 
   4   9   8      631.75      621.39     13.38 o 
   5   9   8       82.80       81.93      4.24 o 
   6   9   8       20.79       10.14      8.81 o 
  -6  10   8       33.53       38.35      4.17 o 
  -5  10   8     1042.10     1102.40     17.56 o 
  -4  10   8      291.20      287.09     23.66 o 
  -3  10   8       99.30       93.53      3.82 o 
  -2  10   8        0.13       -6.34      6.34 o 
  -1  10   8     1630.95     1588.08     31.04 o 
   0  10   8      108.83      115.53      2.80 o 
   1  10   8     2432.89     2313.90     21.40 o 
   2  10   8      180.89      173.94      4.22 o 
   3  10   8        6.66        7.99      4.65 o 
   4  10   8      105.35      105.97      4.39 o 
   5  10   8      566.21      574.28     10.15 o 
  -5  11   8       24.96       36.02      4.26 o 
  -4  11   8      305.59      327.14      9.25 o 
  -3  11   8      930.96      981.02     15.85 o 
  -2  11   8      428.52      437.22     28.29 o 
  -1  11   8      821.26      810.60     29.21 o 
   0  11   8        2.68       -0.18      3.36 o 
   1  11   8      117.85      122.36      3.86 o 
   2  11   8      243.80      239.36      6.67 o 
   3  11   8      811.30      829.56     38.33 o 
   4  11   8       90.31       85.87      4.32 o 
   5  11   8       31.95       32.23      7.45 o 
  -4  12   8      158.86      144.82      4.83 o 
  -3  12   8       31.15       34.57      6.11 o 
  -2  12   8      234.35      259.05     16.79 o 
  -1  12   8        8.89       13.41      4.07 o 
   0  12   8     1170.88     1183.20     18.12 o 
   1  12   8       14.20       12.06      3.44 o 
   2  12   8      147.57      147.69      4.47 o 
   3  12   8        6.98       -7.24      7.92 o 
   4  12   8      239.51      236.16     12.02 o 
  -4  13   8       79.74       95.32      4.54 o 
  -3  13   8       79.89       78.35      4.28 o 
  -2  13   8      286.21      286.08     12.25 o 
  -1  13   8       10.72        8.23      4.96 o 
   0  13   8        0.10        3.95      3.76 o 
   1  13   8      268.46      288.11      9.70 o 
   2  13   8      534.92      563.60     10.17 o 
   3  13   8      287.70      307.24      7.02 o 
  -2  14   8        0.18       -4.28      8.43 o 
  -1  14   8      381.25      413.19     37.14 o 
   0  14   8       50.83       57.68      2.89 o 
   1  14   8      372.81      366.89      8.25 o 
   2  14   8       59.10       66.88      4.54 o 
  -7   0   9      538.54      508.02     13.01 o 
  -5   0   9       51.86       60.57      5.21 o 
  -3   0   9     4140.90     4018.77     33.30 o 
  -1   0   9      518.29      550.64     11.51 o 
   1   0   9     3543.00     3546.97     28.14 o 
   3   0   9    11137.94    11626.18     65.06 o 
   5   0   9      690.27      685.11     17.79 o 
   7   0   9      449.68      450.66     13.46 o 
  -8   1   9       18.36       26.51     15.55 o 
  -7   1   9      267.80      270.05      6.50 o 
  -6   1   9      389.78      384.85      7.62 o 
  -5   1   9     2184.58     2148.05     30.19 o 
  -4   1   9      250.95      254.22      5.65 o 
  -3   1   9      410.41      428.58      9.51 o 
  -2   1   9      764.75      728.32      9.81 o 
  -1   1   9     2806.96     2997.85    164.03 o 
   0   1   9     6272.61     6503.33     77.70 o 
   1   1   9    10860.36    11372.72     41.49 o 
   2   1   9     1427.67     1406.61     13.07 o 
   3   1   9      334.97      357.12      6.03 o 
   4   1   9     1619.06     1610.83     32.21 o 
   5   1   9      595.16      637.99     22.75 o 
   6   1   9     1558.53     1579.65     50.19 o 
   7   1   9      234.30      229.64      5.39 o 
  -8   2   9      375.44      336.34      7.57 o 
  -7   2   9        0.36        3.16      8.28 o 
  -6   2   9      347.72      347.87      7.43 o 
  -5   2   9        0.02        8.23      7.98 o 
  -4   2   9     4331.72     4289.09     26.31 o 
  -3   2   9       37.33       38.38      2.83 o 
  -2   2   9    11441.23    11803.31     57.84 o 
  -1   2   9       18.52       26.89      2.22 o 
   0   2   9      542.80      530.59      5.71 o 
   1   2   9       11.82        9.61      2.38 o 
   2   2   9     5000.50     4883.15     25.39 o 
   3   2   9        0.88        8.30      3.41 o 
   4   2   9     3244.58     3127.43     22.95 o 
   5   2   9        1.44       10.76      5.57 o 
   6   2   9       11.84       12.73     10.36 o 
   7   2   9        5.08        7.17      8.04 o 
  -8   3   9        3.73       -9.33      9.45 o 
  -7   3   9      220.22      210.74      5.89 o 
  -6   3   9      553.47      543.65     12.43 o 
  -5   3   9     1496.09     1435.49     24.15 o 
  -4   3   9      569.88      553.38     10.41 o 
  -3   3   9      287.56      280.43     11.80 o 
  -2   3   9     1313.07     1278.33     17.36 o 
  -1   3   9      833.87      813.73      9.81 o 
   0   3   9     7499.25     7525.79     67.63 o 
   1   3   9     6331.43     6443.81     47.27 o 
   2   3   9     1072.11     1133.32     25.01 o 
   3   3   9      208.58      234.08      5.24 o 
   4   3   9     1217.64     1223.26     14.88 o 
   5   3   9      235.12      200.62      7.26 o 
   6   3   9      997.68     1034.29     18.50 o 
   7   3   9      122.43      122.47      5.41 o 
  -7   4   9      368.17      353.60      8.23 o 
  -6   4   9        1.52       -1.80      9.75 o 
  -5   4   9        1.30        3.91      3.97 o 
  -4   4   9       34.68       33.72      3.05 o 
  -3   4   9     3736.32     3848.91     23.62 o 
  -2   4   9       97.78       98.30      4.46 o 
  -1   4   9     1308.97     1297.69     12.33 o 
   0   4   9      333.40      312.99      7.69 o 
   1   4   9     1841.16     1783.32     24.85 o 
   2   4   9      341.27      329.30      5.53 o 
   3   4   9     8558.08     8209.07     78.08 o 
   4   4   9        5.36       -1.31      7.62 o 
   5   4   9      822.59      769.10     13.37 o 
   6   4   9       46.12       44.81      4.10 o 
   7   4   9      317.70      344.54      7.81 o 
  -7   5   9       56.17       54.22      4.57 o 
  -6   5   9      150.93      147.87      4.50 o 
  -5   5   9     1322.65     1274.42     27.20 o 
  -4   5   9      157.62      158.83      3.98 o 
  -3   5   9      205.35      199.27      4.61 o 
  -2   5   9      237.05      254.31      5.23 o 
  -1   5   9     2590.55     2625.12     63.49 o 
   0   5   9     2892.67     2810.22     28.50 o 
   1   5   9     4278.18     4027.82     23.29 o 
   2   5   9      461.21      447.11      9.18 o 
   3   5   9        0.10        0.78      5.74 o 
   4   5   9     1364.00     1304.44     22.76 o 
   5   5   9      910.91      896.76     26.72 o 
   6   5   9     1043.41      995.78     19.90 o 
   7   5   9      214.01      205.77     12.36 o 
  -7   6   9        0.03       -4.50      8.23 o 
  -6   6   9      163.89      156.04      4.76 o 
  -5   6   9       18.36       13.48      3.41 o 
  -4   6   9     1997.26     1906.03     56.09 o 
  -3   6   9       49.52       52.22      9.53 o 
  -2   6   9     5712.70     5761.29     90.06 o 
  -1   6   9      391.04      381.93     14.78 o 
   0   6   9      848.72      847.90     12.24 o 
   1   6   9        1.85        1.54      3.36 o 
   2   6   9     2415.74     2364.62     36.20 o 
   3   6   9       17.24       15.98      3.19 o 
   4   6   9     2479.90     2422.17     61.64 o 
   5   6   9        4.13        1.75      3.93 o 
   6   6   9        0.41        1.42      4.87 o 
   7   6   9        1.73        2.50      6.11 o 
  -7   7   9      123.98      126.99      5.52 o 
  -6   7   9      269.30      258.35      6.04 o 
  -5   7   9      959.49     1001.59     15.26 o 
  -4   7   9      502.28      476.51     10.98 o 
  -3   7   9      169.57      173.09      4.99 o 
  -2   7   9      606.54      577.09     16.67 o 
  -1   7   9      415.38      413.76      9.02 o 
   0   7   9     3121.40     3028.82     32.27 o 
   1   7   9     2159.56     2037.97     46.03 o 
   2   7   9      496.78      460.55      9.78 o 
   3   7   9       94.49       92.54      3.52 o 
   4   7   9      578.85      561.74     12.04 o 
   5   7   9       15.78       18.89      9.08 o 
   6   7   9      520.21      508.00     12.37 o 
  -6   8   9        1.55       -2.34      8.49 o 
  -5   8   9       29.10       41.25     10.03 o 
  -4   8   9        0.27       -1.20      6.46 o 
  -3   8   9     1887.99     1856.43     18.56 o 
  -2   8   9        0.60       -0.42      5.81 o 
  -1   8   9      960.63      863.48     12.55 o 
   0   8   9      373.59      374.38      6.25 o 
   1   8   9      683.37      682.29     13.13 o 
   2   8   9      558.38      552.19     23.03 o 
   3   8   9     3436.38     3402.14     62.90 o 
   4   8   9        7.24        5.64      6.83 o 
   5   8   9      368.88      362.16      8.19 o 
   6   8   9       24.29       34.73      4.32 o 
  -6   9   9       97.41       98.01      4.50 o 
  -5   9   9      368.56      352.18      8.69 o 
  -4   9   9      122.68      118.86      7.12 o 
  -3   9   9       39.93       37.00      5.55 o 
  -2   9   9      101.84      109.54      5.38 o 
  -1   9   9      922.56      922.22     46.24 o 
   0   9   9     1178.15     1169.43     10.55 o 
   1   9   9     1002.99     1038.83     29.17 o 
   2   9   9      296.16      291.33      6.44 o 
   3   9   9       23.82       21.50      3.26 o 
   4   9   9      306.26      287.15      6.92 o 
   5   9   9      749.38      765.24     15.73 o 
   6   9   9      320.86      330.77      7.39 o 
  -5  10   9       26.75       25.70     11.79 o 
  -4  10   9      320.63      325.17     15.30 o 
  -3  10   9      190.29      187.75      7.34 o 
  -2  10   9     1384.38     1437.62     58.75 o 
  -1  10   9      336.72      346.88     17.91 o 
   0  10   9      198.40      192.67      3.39 o 
   1  10   9        8.99       -1.84      9.97 o 
   2  10   9      864.68      854.67     36.51 o 
   3  10   9        7.96        3.83      3.44 o 
   4  10   9      730.80      698.78     14.80 o 
   5  10   9        0.08        1.77      8.24 o 
  -5  11   9      364.17      375.66     13.29 o 
  -4  11   9      290.34      273.85      6.10 o 
  -3  11   9       89.05       87.95      4.08 o 
  -2  11   9      121.34      113.38      4.09 o 
  -1  11   9       68.98       78.46      7.68 o 
   0  11   9     1070.67     1058.55     12.44 o 
   1  11   9      570.98      542.63     10.57 o 
   2  11   9      423.82      413.95     13.85 o 
   3  11   9       77.47       74.96      4.15 o 
   4  11   9       95.69       96.92      5.88 o 
   5  11   9        0.54       12.34      4.67 o 
  -4  12   9        4.28        7.88      7.17 o 
  -3  12   9      590.81      595.22     25.02 o 
  -2  12   9        4.18       12.91      3.45 o 
  -1  12   9      317.64      293.80      6.72 o 
   0  12   9      168.47      178.47      3.21 o 
   1  12   9      211.28      225.33      7.76 o 
   2  12   9      223.84      224.24      8.80 o 
   3  12   9      758.57      757.25     16.27 o 
   4  12   9        4.66        8.38      4.79 o 
  -3  13   9        7.71        0.40      5.77 o 
  -2  13   9       16.01        9.04      6.36 o 
  -1  13   9      281.67      301.97     13.26 o 
   0  13   9      194.67      203.87      4.47 o 
   1  13   9      241.89      259.42     10.29 o 
   2  13   9      125.23      135.54      5.02 o 
   3  13   9        9.42        9.80      4.74 o 
  -1  14   9       54.82       55.57      7.96 o 
   0  14   9       25.86       26.92      2.86 o 
   1  14   9        8.78        8.94      4.87 o 
  -8   0  10      198.48      223.90      8.46 o 
  -6   0  10        5.30       12.83      5.38 o 
  -4   0  10     2799.98     2815.46     30.75 o 
  -2   0  10     1198.90     1211.75     17.83 o 
   0   0  10     2638.00     2753.91     41.85 o 
   2   0  10     3887.15     4150.96     33.90 o 
   4   0  10       76.11       72.68      4.59 o 
   6   0  10     1411.26     1400.08     27.59 o 
  -8   1  10       57.76       50.78      4.85 o 
  -7   1  10      294.40      324.26      7.25 o 
  -6   1  10      629.11      628.20     16.38 o 
  -5   1  10      300.20      331.18      6.89 o 
  -4   1  10        3.03        5.63      6.03 o 
  -3   1  10      751.33      762.07     20.44 o 
  -2   1  10     1651.29     1730.63     27.65 o 
  -1   1  10      452.39      485.76     18.96 o 
   0   1  10     2551.70     2561.60     19.48 o 
   1   1  10       28.90       34.79      2.61 o 
   2   1  10       32.19       35.44      2.83 o 
   3   1  10     2038.75     2053.49     17.57 o 
   4   1  10      906.55      905.63     13.16 o 
   5   1  10      515.97      516.88     11.76 o 
   6   1  10       38.63       39.36      4.08 o 
   7   1  10       25.85       25.92      9.33 o 
  -8   2  10        0.31       -5.37      9.15 o 
  -7   2  10       22.96       25.91      3.97 o 
  -6   2  10       21.35       24.48      3.88 o 
  -5   2  10     2038.08     1927.96     29.24 o 
  -4   2  10       14.16       16.37      3.19 o 
  -3   2  10     4419.89     4376.63     26.02 o 
  -2   2  10        8.42        3.34      3.36 o 
  -1   2  10      410.03      462.17     12.65 o 
   0   2  10        0.67       -3.05      3.38 o 
   1   2  10     6088.69     5887.46     28.57 o 
   2   2  10       48.59       44.82      2.83 o 
   3   2  10     2294.55     2239.90     38.33 o 
   4   2  10       49.26       54.37      6.89 o 
   5   2  10       29.06       49.61     17.28 o 
   6   2  10        8.85       16.31      5.99 o 
   7   2  10      123.57      120.35      4.98 o 
  -7   3  10      217.40      228.71      5.53 o 
  -6   3  10      511.84      517.83     10.80 o 
  -5   3  10      335.71      347.79     18.36 o 
  -4   3  10      246.83      255.20      5.79 o 
  -3   3  10      646.54      673.39     15.43 o 
  -2   3  10     3253.95     3212.20     29.81 o 
  -1   3  10     1216.79     1241.43     12.45 o 
   0   3  10     3643.59     3582.37     27.92 o 
   1   3  10        0.14        0.97      4.91 o 
   2   3  10      172.81      174.83      3.88 o 
   3   3  10     1725.74     1749.49     40.13 o 
   4   3  10      964.04      949.13     13.88 o 
   5   3  10      293.21      305.33      7.99 o 
   6   3  10      107.14      108.24      4.64 o 
   7   3  10       66.10       64.95      4.51 o 
  -7   4  10        8.70        4.39      8.40 o 
  -6   4  10        2.59        4.70      4.88 o 
  -5   4  10        5.56       -0.52      6.83 o 
  -4   4  10     1553.66     1528.46     16.50 o 
  -3   4  10       63.58       59.58      3.17 o 
  -2   4  10      413.40      407.96     15.65 o 
  -1   4  10        7.75        6.77      3.73 o 
   0   4  10     1467.45     1506.68     24.74 o 
   1   4  10       90.83       93.73      3.42 o 
   2   4  10     2039.82     1971.46     16.99 o 
   3   4  10       53.60       62.64      3.39 o 
   4   4  10       47.00       49.01      3.33 o 
   5   4  10       16.35        9.72      4.71 o 
   6   4  10     1085.39     1084.27     53.84 o 
   7   4  10        4.69        0.46      8.61 o 
  -7   5  10      200.35      191.63      5.45 o 
  -6   5  10      482.11      466.89     14.19 o 
  -5   5  10      257.16      289.74      6.51 o 
  -4   5  10       88.28       81.54      3.64 o 
  -3   5  10      472.44      450.31      9.96 o 
  -2   5  10     1275.25     1307.49     21.93 o 
  -1   5  10      583.79      583.12      9.82 o 
   0   5  10     1684.56     1690.56     33.20 o 
   1   5  10      107.85      103.65      3.02 o 
   2   5  10       44.52       47.63      3.00 o 
   3   5  10     1624.83     1620.93     42.02 o 
   4   5  10      700.24      687.54     12.66 o 
   5   5  10      533.32      524.41     13.46 o 
   6   5  10       12.77       13.02      5.02 o 
   7   5  10        2.58       -1.87      9.05 o 
  -7   6  10        0.06        4.47      8.59 o 
  -6   6  10        7.10        9.84      7.74 o 
  -5   6  10     1077.96     1037.67     15.91 o 
  -4   6  10       14.98        8.79      6.68 o 
  -3   6  10     1966.64     1935.60     85.26 o 
  -2   6  10       45.25       46.50      5.07 o 
  -1   6  10       67.49       82.09      3.84 o 
   0   6  10        7.34       10.81      2.96 o 
   1   6  10     2346.12     2289.45     27.12 o 
   2   6  10       63.34       56.63      2.94 o 
   3   6  10     1093.82     1068.17     33.56 o 
   4   6  10       18.89       19.73      7.00 o 
   5   6  10       59.75       52.92      3.76 o 
   6   6  10       15.46       20.65      3.83 o 
  -7   7  10      125.23      123.37      5.02 o 
  -6   7  10      283.68      283.09      6.43 o 
  -5   7  10      135.90      129.08      8.99 o 
  -4   7  10      205.71      203.38      5.97 o 
  -3   7  10      411.15      421.87      8.05 o 
  -2   7  10     2269.14     2217.99     19.51 o 
  -1   7  10     1482.94     1459.37     15.55 o 
   0   7  10     2074.73     2001.38     18.06 o 
   1   7  10       35.66       58.36     16.22 o 
   2   7  10       20.23       20.45      2.97 o 
   3   7  10      551.47      558.50     11.91 o 
   4   7  10      586.88      597.43     12.77 o 
   5   7  10      193.76      194.02      6.19 o 
   6   7  10       36.07       31.56      4.48 o 
  -6   8  10       21.66       10.14      8.92 o 
  -5   8  10       80.55       74.30      4.18 o 
  -4   8  10      749.91      722.91     17.98 o 
  -3   8  10       47.73       41.73      3.27 o 
  -2   8  10       93.84       76.28      3.36 o 
  -1   8  10       21.11       18.39      7.62 o 
   0   8  10      684.74      710.51     15.34 o 
   1   8  10      100.07       95.79      5.24 o 
   2   8  10     1103.42     1088.85     14.86 o 
   3   8  10      254.97      243.34      5.49 o 
   4   8  10        0.81       11.79      3.98 o 
   5   8  10      146.73      137.39      4.87 o 
   6   8  10      459.42      446.55     10.21 o 
  -6   9  10      212.32      229.42     13.51 o 
  -5   9  10      138.45      132.54      5.80 o 
  -4   9  10       40.26       39.55      3.44 o 
  -3   9  10      133.93      137.85     12.10 o 
  -2   9  10      522.54      539.72     32.95 o 
  -1   9  10      256.97      269.47      8.18 o 
   0   9  10      380.08      367.57      4.99 o 
   1   9  10       19.84       24.48      4.43 o 
   2   9  10       67.11       61.89      3.54 o 
   3   9  10      754.05      778.76     46.41 o 
   4   9  10      295.56      286.11      6.61 o 
   5   9  10      242.96      257.24      5.82 o 
  -5  10  10      480.12      476.37     21.42 o 
  -4  10  10        5.86        7.57      9.52 o 
  -3  10  10      834.16      847.88     33.59 o 
  -2  10  10       30.99       37.81      3.58 o 
  -1  10  10        7.04       13.13      3.35 o 
   0  10  10        0.18       -0.55      3.28 o 
   1  10  10     1054.53     1039.00     24.29 o 
   2  10  10       12.09       13.35      3.38 o 
   3  10  10      471.42      461.00     24.06 o 
   4  10  10        0.53       -2.38      9.92 o 
   5  10  10       61.18       65.13      4.41 o 
  -5  11  10       47.09       49.32      4.27 o 
  -4  11  10       48.97       51.14      6.28 o 
  -3  11  10       79.50       89.54      5.94 o 
  -2  11  10      644.71      647.82     13.86 o 
  -1  11  10      521.32      521.49     10.01 o 
   0  11  10      470.79      464.63      9.94 o 
   1  11  10       44.70       42.31      7.62 o 
   2  11  10        1.12       -0.53      7.52 o 
   3  11  10       72.01       73.00      6.00 o 
   4  11  10      197.69      211.14      5.45 o 
  -4  12  10      379.81      396.73     31.14 o 
  -3  12  10        4.85        9.76      8.27 o 
  -2  12  10       46.18       42.19      4.06 o 
  -1  12  10       10.97        4.49      7.66 o 
   0  12  10      345.98      358.52     10.97 o 
   1  12  10       18.85       17.06      7.98 o 
   2  12  10      612.71      616.23     18.68 o 
   3  12  10       91.95       93.30      4.67 o 
  -3  13  10       88.81       93.82      4.58 o 
  -2  13  10       98.59      112.45      4.40 o 
  -1  13  10      113.98      114.47      4.79 o 
   0  13  10       32.97       32.19      3.75 o 
   1  13  10        8.27        5.51      4.94 o 
   2  13  10       61.42       63.57      6.89 o 
  -7   0  11      553.80      546.76     14.47 o 
  -5   0  11     2133.18     2116.63     30.17 o 
  -3   0  11       91.15       87.64      4.82 o 
  -1   0  11     4343.41     4450.40     35.25 o 
   1   0  11     2156.73     2174.22     23.80 o 
   3   0  11     1892.38     1888.76     25.11 o 
   5   0  11     2560.11     2536.00     33.46 o 
   7   0  11       28.94       32.55      6.16 o 
  -7   1  11       23.27       34.36      7.79 o 
  -6   1  11        9.59       15.90      7.20 o 
  -5   1  11     1009.71      987.08     15.52 o 
  -4   1  11     1857.88     1832.83     18.41 o 
  -3   1  11     6322.16     6209.49     34.64 o 
  -2   1  11     1007.62     1019.93     12.49 o 
  -1   1  11      537.83      559.62      9.52 o 
   0   1  11     1079.78     1042.01     10.54 o 
   1   1  11     1848.18     1821.89     15.69 o 
   2   1  11     1754.39     1759.57     38.54 o 
   3   1  11     3501.19     3680.95     29.96 o 
   4   1  11      181.07      183.88      8.46 o 
   5   1  11       65.58       71.89      3.65 o 
   6   1  11      567.02      588.17      9.76 o 
   7   1  11      139.56      139.08      5.12 o 
  -7   2  11        0.20        8.83      8.50 o 
  -6   2  11     1679.23     1603.46     55.04 o 
  -5   2  11        9.79       40.64     13.95 o 
  -4   2  11      214.77      201.78      5.33 o 
  -3   2  11        0.16       -5.77      7.40 o 
  -2   2  11     6238.22     6246.76     57.93 o 
  -1   2  11        0.35        8.58     10.78 o 
   0   2  11    11012.95    11226.27    144.59 o 
   1   2  11        0.36        7.57      3.04 o 
   2   2  11      446.78      463.44     10.55 o 
   3   2  11       13.34       17.76      5.60 o 
   4   2  11     1994.44     1980.91     19.58 o 
   5   2  11        1.45       -7.45      7.45 o 
   6   2  11      525.24      523.60     21.14 o 
   7   2  11        0.07        7.17      5.02 o 
  -7   3  11        9.92        6.55      8.72 o 
  -6   3  11        1.78        1.08      7.83 o 
  -5   3  11      678.06      660.10     16.55 o 
  -4   3  11     1800.45     1783.95     18.40 o 
  -3   3  11     4144.07     4190.02     26.49 o 
  -2   3  11     1700.41     1716.96     39.71 o 
  -1   3  11       46.47       50.73      3.87 o 
   0   3  11      607.67      595.78     10.61 o 
   1   3  11     1206.77     1146.58     53.27 o 
   2   3  11     2904.31     2779.57     22.44 o 
   3   3  11     2355.07     2317.36     20.14 o 
   4   3  11      363.26      370.05      7.00 o 
   5   3  11       68.38       64.80      3.78 o 
   6   3  11      380.61      392.64     13.65 o 
   7   3  11       77.28       75.38      4.46 o 
  -7   4  11      550.20      565.26     14.53 o 
  -6   4  11       23.53       31.39      4.10 o 
  -5   4  11     1627.66     1613.25     54.45 o 
  -4   4  11       22.07       40.58     16.53 o 
  -3   4  11       30.68       35.93      3.11 o 
  -2   4  11        0.08       -2.58      5.62 o 
  -1   4  11     4705.75     4803.81     43.99 o 
   0   4  11       82.25       81.80      2.09 o 
   1   4  11     1629.70     1618.93     15.54 o 
   2   4  11      130.35      125.22      3.33 o 
   3   4  11     1269.68     1232.44     36.87 o 
   4   4  11       10.94       11.40      7.26 o 
   5   4  11     1882.38     1839.01     27.31 o 
   6   4  11        0.00       -8.99      8.99 o 
   7   4  11       49.10       55.01      4.60 o 
  -7   5  11       71.92       64.63      4.69 o 
  -6   5  11       51.18       51.54      4.16 o 
  -5   5  11      377.70      374.16      7.88 o 
  -4   5  11      696.06      669.64     21.04 o 
  -3   5  11     3196.60     3247.69     23.79 o 
  -2   5  11      365.73      358.77      6.45 o 
  -1   5  11      598.62      582.63     10.00 o 
   0   5  11      457.89      433.89      8.70 o 
   1   5  11     1474.11     1400.93     59.28 o 
   2   5  11      834.57      805.40     14.57 o 
   3   5  11     1948.23     1880.99     71.39 o 
   4   5  11       51.68       49.41      7.14 o 
   5   5  11        3.60        2.90      7.67 o 
   6   5  11      671.56      684.26     15.40 o 
  -7   6  11        1.07       10.04      5.08 o 
  -6   6  11     1175.58     1173.62     30.80 o 
  -5   6  11       34.11       31.09      5.60 o 
  -4   6  11      161.44      147.31      9.84 o 
  -3   6  11        0.12        0.82      6.45 o 
  -2   6  11     3503.46     3494.99     79.39 o 
  -1   6  11      175.37      170.22      4.24 o 
   0   6  11     5754.77     5486.93     99.00 o 
   1   6  11      219.12      218.09      4.99 o 
   2   6  11      289.62      291.79      6.87 o 
   3   6  11       75.58       86.53     10.59 o 
   4   6  11      926.52      890.14     40.33 o 
   5   6  11        2.26        6.93      4.82 o 
   6   6  11      360.65      342.16      8.38 o 
  -6   7  11        1.41       -4.10     10.48 o 
  -5   7  11      327.77      309.66     18.53 o 
  -4   7  11      894.92      904.73     14.88 o 
  -3   7  11     1758.41     1747.79     22.50 o 
  -2   7  11     1059.83     1016.77     14.18 o 
  -1   7  11       15.82       27.23      2.97 o 
   0   7  11      283.05      276.29      4.35 o 
   1   7  11      642.44      575.70     11.26 o 
   2   7  11     1869.36     1815.04     18.99 o 
   3   7  11     1308.17     1286.67     17.73 o 
   4   7  11      173.43      164.65     16.81 o 
   5   7  11       32.35       32.21      8.88 o 
   6   7  11      181.31      182.88      8.94 o 
  -6   8  11       25.52       28.62      6.42 o 
  -5   8  11      639.49      656.43     14.49 o 
  -4   8  11       49.13       50.38      3.76 o 
  -3   8  11      185.82      195.85      4.38 o 
  -2   8  11        0.14        2.29      4.23 o 
  -1   8  11     2620.73     2610.82     52.67 o 
   0   8  11        0.12       -3.56      4.31 o 
   1   8  11      627.88      599.13     14.62 o 
   2   8  11       24.16       21.81      3.26 o 
   3   8  11      559.48      557.83     10.46 o 
   4   8  11       49.66       56.69      3.76 o 
   5   8  11      927.19      922.20     17.38 o 
  -5   9  11      128.95      143.13      8.94 o 
  -4   9  11      247.66      248.73      6.26 o 
  -3   9  11      945.80      972.22     15.64 o 
  -2   9  11      131.76      121.93      4.04 o 
  -1   9  11      141.31      132.48      3.79 o 
   0   9  11      190.30      196.11      3.17 o 
   1   9  11      750.97      740.31     13.55 o 
   2   9  11      486.71      457.45      8.39 o 
   3   9  11      458.18      466.19      8.56 o 
   4   9  11       44.50       43.71      3.93 o 
   5   9  11       30.86       33.67     14.82 o 
  -5  10  11       23.42       24.27      4.23 o 
  -4  10  11      138.21      134.99      6.19 o 
  -3  10  11        3.10       -4.50      7.66 o 
  -2  10  11      750.21      772.08     29.09 o 
  -1  10  11      282.62      273.65     17.32 o 
   0  10  11     1382.45     1440.00     14.02 o 
   1  10  11      303.22      306.06      8.18 o 
   2  10  11       59.50       60.27      3.74 o 
   3  10  11       26.97       35.60      4.90 o 
   4  10  11      450.11      461.41      9.52 o 
  -4  11  11      482.21      535.96     10.11 o 
  -3  11  11      561.68      556.61     23.16 o 
  -2  11  11      490.32      486.57     11.10 o 
  -1  11  11        6.91        5.56      4.67 o 
   0  11  11      110.56      121.44      3.28 o 
   1  11  11      200.32      198.65      5.41 o 
   2  11  11      777.22      748.63     29.37 o 
   3  11  11      364.74      349.63      7.73 o 
   4  11  11       96.76       86.93      7.84 o 
  -3  12  11       92.35      102.25      4.63 o 
  -2  12  11        6.24        7.17      3.82 o 
  -1  12  11      806.32      854.19     23.29 o 
   0  12  11        0.90       14.35      8.62 o 
   1  12  11      177.97      172.66      8.55 o 
   2  12  11       12.66       17.74      3.86 o 
   3  12  11      200.66      198.39      5.59 o 
  -2  13  11        8.53       10.19      8.22 o 
  -1  13  11       18.82       20.16      5.43 o 
   0  13  11       93.53      100.60      3.22 o 
   1  13  11      275.81      294.25      6.94 o 
  -6   0  12       89.24      104.78      6.61 o 
  -4   0  12     1067.03     1002.45     21.17 o 
  -2   0  12     2158.41     2303.81     26.32 o 
   0   0  12      215.48      199.47      4.46 o 
   2   0  12     2909.55     2949.24     30.82 o 
   4   0  12      820.44      784.24     19.25 o 
   6   0  12      727.90      732.66     22.16 o 
  -7   1  12      117.99      112.51      4.99 o 
  -6   1  12      275.03      251.70      5.85 o 
  -5   1  12      414.22      431.68      8.07 o 
  -4   1  12      387.21      367.10      7.20 o 
  -3   1  12       30.39       34.53      3.25 o 
  -2   1  12      553.30      593.25     10.35 o 
  -1   1  12     2197.79     2166.40     32.41 o 
   0   1  12     2839.86     2833.67     44.25 o 
   1   1  12       90.17      102.43      3.31 o 
   2   1  12       89.93       91.79      3.25 o 
   3   1  12      942.99      887.67     13.38 o 
   4   1  12      508.75      495.81     11.20 o 
   5   1  12     1069.65     1151.96     20.86 o 
   6   1  12      416.92      401.73      8.76 o 
   7   1  12       58.55       54.14      4.60 o 
  -7   2  12       63.82       65.34     14.85 o 
  -6   2  12        5.76       -5.63      8.24 o 
  -5   2  12      594.15      588.04     13.00 o 
  -4   2  12       46.14       38.36      4.01 o 
  -3   2  12     3966.34     3894.08     39.21 o 
  -2   2  12       78.44       82.06      3.23 o 
  -1   2  12      336.03      369.40      7.14 o 
   0   2  12        2.10        1.08      4.07 o 
   1   2  12     2405.41     2376.54     19.06 o 
   2   2  12       78.65       79.24      4.31 o 
   3   2  12     3891.57     3939.47     39.56 o 
   4   2  12        2.15        6.81      6.28 o 
   5   2  12      127.93      122.36      4.36 o 
   6   2  12        3.37       12.85      9.61 o 
   7   2  12      230.29      226.83      5.86 o 
  -7   3  12      110.73      102.46      4.81 o 
  -6   3  12      339.32      318.97      7.47 o 
  -5   3  12      298.84      299.64      7.37 o 
  -4   3  12      362.75      360.09     20.77 o 
  -3   3  12       25.00       30.80      8.29 o 
  -2   3  12     1069.83     1097.04     17.58 o 
  -1   3  12     2010.31     2008.52     26.25 o 
   0   3  12     4155.65     4210.45     37.06 o 
   1   3  12      179.93      181.54      5.30 o 
   2   3  12      284.52      302.73      6.24 o 
   3   3  12      761.17      798.71     12.96 o 
   4   3  12      174.73      177.21      4.30 o 
   5   3  12     1168.85     1140.73     17.15 o 
   6   3  12      341.19      334.40      7.56 o 
  -7   4  12        2.71        9.37      5.54 o 
  -6   4  12      119.30      131.52      7.45 o 
  -5   4  12        0.67        1.86      7.39 o 
  -4   4  12      620.95      641.76     12.11 o 
  -3   4  12        2.72        4.54      6.20 o 
  -2   4  12     1332.42     1414.64     53.23 o 
  -1   4  12        5.75       10.11      4.20 o 
   0   4  12      389.92      386.48      6.31 o 
   1   4  12      145.72      146.11      3.35 o 
   2   4  12     2487.59     2532.47     64.37 o 
   3   4  12        9.22        3.95      6.62 o 
   4   4  12      400.51      400.66      7.91 o 
   5   4  12       40.93       38.39      4.12 o 
   6   4  12      625.73      634.31     10.85 o 
  -7   5  12      108.56      103.54      4.91 o 
  -6   5  12      297.42      282.47      6.61 o 
  -5   5  12      262.96      246.84      9.19 o 
  -4   5  12      235.97      214.31      4.72 o 
  -3   5  12      126.72      122.76      3.86 o 
  -2   5  12      324.31      339.87      6.70 o 
  -1   5  12      822.81      830.11     31.64 o 
   0   5  12     1590.42     1616.31     20.71 o 
   1   5  12      117.23      118.33      9.05 o 
   2   5  12      102.81      103.91      3.57 o 
   3   5  12      206.01      199.28      8.86 o 
   4   5  12      560.89      536.26     27.77 o 
   5   5  12      569.32      566.21      9.76 o 
   6   5  12      368.26      355.86      8.94 o 
  -6   6  12       15.85       14.43      4.27 o 
  -5   6  12      163.21      168.07      4.85 o 
  -4   6  12       44.09       49.81      5.41 o 
  -3   6  12     2223.92     2254.08     23.23 o 
  -2   6  12       51.95       51.55      5.49 o 
  -1   6  12      241.84      236.97      9.73 o 
   0   6  12       22.94       23.54      2.28 o 
   1   6  12     1417.31     1379.11     35.53 o 
   2   6  12      127.76      119.56      4.46 o 
   3   6  12     1693.45     1609.07     30.76 o 
   4   6  12        4.45       -4.09      6.91 o 
   5   6  12       10.81        7.50      4.59 o 
   6   6  12        3.31       -7.73      9.03 o 
  -6   7  12      204.57      204.38     10.31 o 
  -5   7  12      215.65      218.84      7.40 o 
  -4   7  12      127.40      115.82      7.06 o 
  -3   7  12       70.55       73.58      4.57 o 
  -2   7  12      542.01      523.29     11.79 o 
  -1   7  12     1365.89     1354.59     16.37 o 
   0   7  12     1833.42     1805.59     13.23 o 
   1   7  12      521.06      500.58     11.07 o 
   2   7  12      271.38      271.19      6.24 o 
   3   7  12      213.15      206.99      7.12 o 
   4   7  12       33.55       32.43      3.74 o 
   5   7  12      610.80      601.85     25.02 o 
  -6   8  12       43.28       42.02      8.40 o 
  -5   8  12       11.97        3.02      8.38 o 
  -4   8  12      312.33      291.23     10.90 o 
  -3   8  12       36.71       47.39      7.56 o 
  -2   8  12      631.35      601.15     16.47 o 
  -1   8  12       34.66       36.36      3.42 o 
   0   8  12      292.35      298.96      5.57 o 
   1   8  12       81.48       78.56      3.66 o 
   2   8  12     1288.27     1306.86     36.07 o 
   3   8  12       19.87       28.27      3.53 o 
   4   8  12      206.74      221.89      5.03 o 
   5   8  12       77.98       74.03      4.83 o 
  -5   9  12       78.33       72.20      4.42 o 
  -4   9  12      132.47      130.99      4.69 o 
  -3   9  12       97.10       92.12      4.20 o 
  -2   9  12      196.88      221.40      4.94 o 
  -1   9  12       98.65      103.63      3.88 o 
   0   9  12      656.67      658.98      9.47 o 
   1   9  12       28.61       28.76      7.28 o 
   2   9  12        3.24        1.02      6.89 o 
   3   9  12       35.64       37.79      5.13 o 
   4   9  12      457.88      436.92      9.48 o 
   5   9  12      251.11      251.32      6.08 o 
  -4  10  12       11.62        3.23      8.91 o 
  -3  10  12      832.41      822.10     29.12 o 
  -2  10  12        1.85       -7.42      7.42 o 
  -1  10  12      190.82      197.29      4.68 o 
   0  10  12       26.46       17.97      5.06 o 
   1  10  12      359.43      352.65      7.81 o 
   2  10  12       77.09       71.09      3.98 o 
   3  10  12      543.71      542.20     13.35 o 
   4  10  12        4.48        0.72      8.78 o 
  -4  11  12       52.55       56.34      8.99 o 
  -3  11  12       16.15        4.85      8.83 o 
  -2  11  12       99.38      106.40      7.37 o 
  -1  11  12      442.94      470.48     31.37 o 
   0  11  12      440.07      442.38     17.66 o 
   1  11  12      260.45      263.49      6.06 o 
   2  11  12       88.74       91.50      5.55 o 
   3  11  12       71.66       77.71      4.54 o 
  -3  12  12        8.95       15.11      6.22 o 
  -2  12  12      269.09      246.95      5.82 o 
  -1  12  12        5.45       -0.92      7.26 o 
   0  12  12       55.33       62.60      3.07 o 
   1  12  12       34.40       45.73      4.13 o 
   2  12  12      408.40      419.10      9.42 o 
   0  13  12      123.74      126.27      5.15 o 
  -7   0  13        0.74       -9.92     12.77 o 
  -5   0  13      603.06      603.59     18.68 o 
  -3   0  13     1419.37     1460.51     23.61 o 
  -1   0  13      295.87      274.23      8.58 o 
   1   0  13      739.37      750.43     16.33 o 
   3   0  13        2.24        7.40      8.85 o 
   5   0  13      911.55      922.86     23.41 o 
  -7   1  13      194.70      196.18      5.78 o 
  -6   1  13      232.64      247.02      5.80 o 
  -5   1  13        0.56        2.82      4.50 o 
  -4   1  13        0.38       -1.22     10.03 o 
  -3   1  13     1079.36     1083.38     14.93 o 
  -2   1  13      774.43      794.99     23.58 o 
  -1   1  13     2570.57     2573.02     21.07 o 
   0   1  13      178.67      177.96      3.14 o 
   1   1  13        9.83       14.15      5.18 o 
   2   1  13      925.89      957.91     14.88 o 
   3   1  13     1237.03     1283.93     36.89 o 
   4   1  13      385.39      389.17      9.50 o 
   5   1  13      385.78      389.33      9.34 o 
   6   1  13       27.18       32.15      9.41 o 
  -7   2  13       10.59        7.93      6.41 o 
  -6   2  13      368.81      349.44      8.02 o 
  -5   2  13       12.39       13.98      3.92 o 
  -4   2  13     1087.11     1052.96     18.87 o 
  -3   2  13        0.56       -3.68      6.92 o 
  -2   2  13      120.44      114.07      3.51 o 
  -1   2  13       19.15       19.42      7.14 o 
   0   2  13     4548.85     4379.08     38.87 o 
   1   2  13        7.43        5.10      3.41 o 
   2   2  13     1377.69     1361.40     16.06 o 
   3   2  13        0.62       -6.99      6.99 o 
   4   2  13        5.81        8.40      2.97 o 
   5   2  13        0.67       -1.12      7.96 o 
   6   2  13      669.88      700.05     13.16 o 
  -7   3  13      128.17      119.28      7.51 o 
  -6   3  13      195.92      224.76      8.41 o 
  -5   3  13        8.66       11.26      3.79 o 
  -4   3  13       32.18       53.49     16.47 o 
  -3   3  13      754.59      743.53     13.02 o 
  -2   3  13      790.63      763.91     21.92 o 
  -1   3  13     1837.06     1881.47     17.83 o 
   0   3  13       81.04       78.88      2.33 o 
   1   3  13       75.41       82.65      8.94 o 
   2   3  13      642.62      637.28     11.92 o 
   3   3  13     1330.16     1263.34     20.01 o 
   4   3  13      410.51      401.70     14.24 o 
   5   3  13      374.89      378.27      9.62 o 
   6   3  13        0.62       -5.46      5.46 o 
  -6   4  13        3.98        7.99      5.29 o 
  -5   4  13      610.49      630.50     20.67 o 
  -4   4  13        2.51        3.02      7.12 o 
  -3   4  13     1216.08     1218.89     15.85 o 
  -2   4  13       30.48       30.68      3.11 o 
  -1   4  13      418.54      422.81      8.04 o 
   0   4  13       40.43       41.29      2.20 o 
   1   4  13     1298.60     1239.83     33.52 o 
   2   4  13       56.11       53.23      3.39 o 
   3   4  13       15.54       22.99      4.29 o 
   4   4  13      157.32      153.56      4.34 o 
   5   4  13      775.20      774.70     26.01 o 
   6   4  13        0.35        1.44      5.60 o 
  -6   5  13      164.31      169.19      5.47 o 
  -5   5  13       27.08       23.62      3.68 o 
  -4   5  13        0.65        4.02      7.07 o 
  -3   5  13      491.43      489.51     11.16 o 
  -2   5  13      363.63      369.35     14.24 o 
  -1   5  13      954.68      913.62     13.72 o 
   0   5  13       64.76       60.19      2.33 o 
   1   5  13        5.57       13.67      6.47 o 
   2   5  13      517.23      503.86     11.13 o 
   3   5  13      484.69      474.23      9.27 o 
   4   5  13      189.38      194.09      4.81 o 
   5   5  13      147.12      157.44     27.80 o 
   6   5  13       20.06       23.96      4.52 o 
  -6   6  13      285.97      296.23      7.32 o 
  -5   6  13        1.37       -3.58      8.38 o 
  -4   6  13      863.54      818.78     34.04 o 
  -3   6  13        0.00       -8.29      8.29 o 
  -2   6  13        0.47        5.51      6.43 o 
  -1   6  13       15.99       28.63      7.51 o 
   0   6  13     2728.42     2658.42     82.42 o 
   1   6  13       61.49       57.03      5.07 o 
   2   6  13     1325.42     1301.96     16.79 o 
   3   6  13        8.61       12.25      4.52 o 
   4   6  13        3.27       -7.68      8.10 o 
   5   6  13        5.09        7.55      8.63 o 
  -6   7  13      130.09      146.84      5.16 o 
  -5   7  13       42.40       39.77      6.00 o 
  -4   7  13       13.63       16.01      4.60 o 
  -3   7  13      602.02      607.83     13.03 o 
  -2   7  13      442.74      429.50     11.83 o 
  -1   7  13      819.55      807.40     23.38 o 
   0   7  13       33.08       56.01     17.52 o 
   1   7  13       58.67       58.32      3.52 o 
   2   7  13      317.75      323.97      7.27 o 
   3   7  13      647.69      626.91     13.72 o 
   4   7  13      320.36      324.66     11.86 o 
   5   7  13      312.07      324.61     12.87 o 
  -5   8  13      360.84      396.56     12.31 o 
  -4   8  13       10.22       10.68     19.30 o 
  -3   8  13      417.32      419.76      8.13 o 
  -2   8  13       27.81       24.29      3.62 o 
  -1   8  13      409.93      421.27      7.93 o 
   0   8  13       53.41       51.34      2.60 o 
   1   8  13     1053.51      958.27     33.89 o 
   2   8  13       46.39       52.86      6.92 o 
   3   8  13        4.76        0.56      7.64 o 
   4   8  13       67.75       70.97      4.43 o 
   5   8  13      414.59      417.63      9.70 o 
  -5   9  13       65.66       61.37      4.63 o 
  -4   9  13       16.45       20.74      4.05 o 
  -3   9  13      130.85      134.81      8.01 o 
  -2   9  13      223.00      226.11     11.74 o 
  -1   9  13      285.88      284.45      8.55 o 
   0   9  13       33.18       28.94      3.55 o 
   1   9  13        6.22        9.12      4.57 o 
   2   9  13      175.05      187.45     11.46 o 
   3   9  13      227.42      231.09      8.77 o 
   4   9  13      139.24      142.08      4.89 o 
  -4  10  13      362.30      366.24      8.62 o 
  -3  10  13        0.81       -8.79      8.79 o 
  -2  10  13       15.11       10.04      5.10 o 
  -1  10  13        0.60        3.58      7.48 o 
   0  10  13      721.85      748.08     23.57 o 
   1  10  13       42.92       41.86      5.15 o 
   2  10  13      398.35      399.94     12.73 o 
   3  10  13       14.24       12.67      8.07 o 
  -3  11  13      327.07      348.53      8.56 o 
  -2  11  13      332.27      335.80      7.98 o 
  -1  11  13      383.23      394.02     11.94 o 
   0  11  13       64.80       68.06      3.12 o 
   1  11  13        6.77        7.78      3.90 o 
   2  11  13      134.77      126.13      4.95 o 
   3  11  13      235.35      243.03      6.59 o 
  -2  12  13       24.64       26.32      4.36 o 
  -1  12  13      209.43      226.79     18.41 o 
   0  12  13       51.06       50.77      3.02 o 
   1  12  13      389.68      385.83      9.00 o 
  -6   0  14      740.09      781.47     23.68 o 
  -4   0  14       27.12       18.83      5.15 o 
  -2   0  14     3676.08     3704.06     37.19 o 
   0   0  14     2917.53     2985.41     34.93 o 
   2   0  14      825.84      795.69     18.80 o 
   4   0  14     1221.46     1187.84     24.77 o 
   6   0  14      133.80      150.52      6.89 o 
  -6   1  14      128.38      122.90      5.09 o 
  -5   1  14      560.36      543.96     15.37 o 
  -4   1  14      881.06      847.24     14.68 o 
  -3   1  14      626.69      667.89     12.87 o 
  -2   1  14      124.40      123.85      3.82 o 
  -1   1  14       67.48       69.25     13.92 o 
   0   1  14     1562.43     1546.36     20.25 o 
   1   1  14     1562.20     1578.28     29.02 o 
   2   1  14     2405.29     2476.76     22.13 o 
   3   1  14      227.33      237.90      5.44 o 
   4   1  14       71.47       82.88      3.90 o 
   5   1  14      338.46      334.96      7.93 o 
   6   1  14      254.77      248.54      6.64 o 
  -6   2  14        0.01        4.34      8.73 o 
  -5   2  14        8.95       -2.96      7.98 o 
  -4   2  14        7.10        9.38      3.55 o 
  -3   2  14     1868.04     1767.66     19.47 o 
  -2   2  14       29.47       34.33      3.21 o 
  -1   2  14     6226.17     6287.87     52.21 o 
   0   2  14       52.70       48.85      2.39 o 
   1   2  14       52.49       60.94      3.29 o 
   2   2  14       17.25       16.64      3.64 o 
   3   2  14     1987.11     1855.77     20.19 o 
   4   2  14       30.86       34.31      7.03 o 
   5   2  14     1250.81     1275.07     25.22 o 
   6   2  14        3.96       -1.66     13.36 o 
  -6   3  14      251.02      244.08      6.14 o 
  -5   3  14      606.78      614.15     17.70 o 
  -4   3  14      885.17      889.99     15.34 o 
  -3   3  14      688.93      707.07     25.22 o 
  -2   3  14       51.77       59.44      3.63 o 
  -1   3  14      301.23      273.28      7.15 o 
   0   3  14     1769.77     1684.88     22.15 o 
   1   3  14     2055.02     1922.57     39.55 o 
   2   3  14     2693.34     2615.76     23.32 o 
   3   3  14      158.82      173.54      4.42 o 
   4   3  14      141.80      146.13      4.48 o 
   5   3  14      287.84      292.62      6.97 o 
   6   3  14      189.44      188.47      5.59 o 
  -6   4  14      508.16      513.04     12.87 o 
  -5   4  14       26.64       38.32      3.82 o 
  -4   4  14        8.22       13.83      3.49 o 
  -3   4  14        1.70        4.77      5.27 o 
  -2   4  14     2077.28     2047.18     64.93 o 
  -1   4  14        6.15       13.87      9.27 o 
   0   4  14     1679.12     1645.51     19.09 o 
   1   4  14       40.06       39.99      3.35 o 
   2   4  14      660.53      629.57     12.47 o 
   3   4  14        2.63       29.32     17.40 o 
   4   4  14     1158.13     1145.74     17.66 o 
   5   4  14        0.18        7.43      5.26 o 
  -6   5  14      124.43      123.28      5.39 o 
  -5   5  14      371.71      375.12      8.34 o 
  -4   5  14      991.12     1035.20     16.45 o 
  -3   5  14      430.47      437.97      8.47 o 
  -2   5  14      196.85      201.39      4.71 o 
  -1   5  14       14.10       20.92      3.07 o 
   0   5  14     1160.08     1134.14     11.95 o 
   1   5  14      784.62      764.06     23.46 o 
   2   5  14     1418.62     1393.82     18.26 o 
   3   5  14      136.76      136.36      6.02 o 
   4   5  14       20.73       44.08      9.13 o 
   5   5  14      151.82      155.62      5.23 o 
  -6   6  14        0.82       -3.56      9.03 o 
  -5   6  14       15.50       11.63      7.51 o 
  -4   6  14       11.74       18.21      6.70 o 
  -3   6  14      785.40      801.97     15.66 o 
  -2   6  14       77.89       76.87      3.58 o 
  -1   6  14     2960.04     2964.32     25.41 o 
   0   6  14       54.67       75.32      9.43 o 
   1   6  14       69.31       78.47      3.64 o 
   2   6  14        4.00       -1.23      7.19 o 
   3   6  14     1233.48     1148.89     19.97 o 
   4   6  14       78.85       69.37      4.40 o 
   5   6  14      771.53      771.78     31.78 o 
  -5   7  14      415.25      433.72      9.67 o 
  -4   7  14      485.48      483.80     10.54 o 
  -3   7  14      467.97      456.59      8.85 o 
  -2   7  14        0.50        4.64      5.01 o 
  -1   7  14      230.36      224.23     11.43 o 
   0   7  14     1151.94     1141.48     11.81 o 
   1   7  14     1595.72     1536.00     20.74 o 
   2   7  14     1108.48     1093.47     17.25 o 
   3   7  14      248.04      252.14      5.95 o 
   4   7  14       37.75       25.36      4.38 o 
   5   7  14       77.23       73.91      4.87 o 
  -5   8  14       77.92       84.90      4.89 o 
  -4   8  14       12.70       15.14      6.02 o 
  -3   8  14        0.55        6.79     14.76 o 
  -2   8  14      919.42      906.35     16.15 o 
  -1   8  14        0.17        2.63      6.67 o 
   0   8  14      627.14      602.30      9.49 o 
   1   8  14        0.30       -4.02      7.28 o 
   2   8  14      381.83      385.46     19.99 o 
   3   8  14       10.86        9.30      5.10 o 
   4   8  14      760.01      759.64     31.25 o 
  -4   9  14      523.64      526.52     10.45 o 
  -3   9  14      112.29      112.93      6.00 o 
  -2   9  14      133.78      132.24      4.72 o 
  -1   9  14        5.98       10.88      4.59 o 
   0   9  14      460.24      457.75      6.31 o 
   1   9  14      184.18      181.54      6.11 o 
   2   9  14      548.99      580.81     10.05 o 
   3   9  14       11.96       10.68      4.76 o 
   4   9  14        0.44        2.44      8.17 o 
  -3  10  14      335.59      365.80      8.00 o 
  -2  10  14       63.50       71.81      4.30 o 
  -1  10  14     1092.47     1204.96     38.74 o 
   0  10  14        8.21        8.71      3.40 o 
   1  10  14       51.71       48.18      5.88 o 
   2  10  14        1.58       -4.46      8.77 o 
   3  10  14      431.42      419.56      9.73 o 
  -2  11  14        0.59       -4.16     11.40 o 
  -1  11  14       57.01       62.09      4.50 o 
   0  11  14      311.46      310.76      7.38 o 
   1  11  14      612.17      633.16     10.90 o 
   2  11  14      247.37      257.95      9.72 o 
  -5   0  15      331.13      327.84      9.87 o 
  -3   0  15      921.51      933.29     20.60 o 
  -1   0  15      164.13      162.08      5.55 o 
   1   0  15     1358.15     1358.86     23.21 o 
   3   0  15      366.62      354.69     10.60 o 
   5   0  15      287.60      290.42      8.52 o 
  -6   1  15      306.52      309.63      6.82 o 
  -5   1  15       85.08       83.29      4.34 o 
  -4   1  15       40.32       39.54      3.90 o 
  -3   1  15      370.28      379.22      7.69 o 
  -2   1  15      358.29      362.37      7.14 o 
  -1   1  15     1908.61     2025.93     58.66 o 
   0   1  15      564.13      596.88      9.25 o 
   1   1  15      475.49      478.21     17.39 o 
   2   1  15       21.57       16.51      4.85 o 
   3   1  15      275.32      280.53      6.39 o 
   4   1  15      278.94      293.32      6.83 o 
   5   1  15      457.62      494.55      9.75 o 
  -6   2  15      100.43       85.42      4.91 o 
  -5   2  15       11.94       10.93      4.06 o 
  -4   2  15     1260.09     1215.84     43.08 o 
  -3   2  15       20.48       21.14      4.01 o 
  -2   2  15      286.83      280.95      6.38 o 
  -1   2  15       26.95       30.49      3.46 o 
   0   2  15     1058.49     1042.78     14.63 o 
   1   2  15        0.39        4.79      6.33 o 
   2   2  15     3339.71     3360.74     45.37 o 
   3   2  15        0.09        5.80      3.91 o 
   4   2  15       93.51      100.47      4.16 o 
   5   2  15        0.30       -5.66      8.87 o 
  -6   3  15      254.64      253.27      7.09 o 
  -5   3  15       44.85       44.38      7.51 o 
  -4   3  15       22.75       21.10      4.04 o 
  -3   3  15      297.39      296.26      6.65 o 
  -2   3  15      574.33      594.43     16.69 o 
  -1   3  15     1334.15     1286.77     16.77 o 
   0   3  15      783.22      808.34      9.68 o 
   1   3  15      277.21      282.52      6.34 o 
   2   3  15       70.94       67.40      4.06 o 
   3   3  15      218.63      214.95      7.23 o 
   4   3  15      468.23      466.02     15.45 o 
   5   3  15      461.77      470.09      9.72 o 
  -6   4  15        0.94        4.61      4.53 o 
  -5   4  15      418.92      422.51      9.39 o 
  -4   4  15        1.47        8.05      4.77 o 
  -3   4  15      863.06      853.34     15.24 o 
  -2   4  15        1.68        9.11      6.39 o 
  -1   4  15       95.43       78.70      3.90 o 
   0   4  15        7.47        6.18      2.88 o 
   1   4  15     1043.09      999.98     15.09 o 
   2   4  15       42.14       41.10      3.81 o 
   3   4  15      403.27      407.62      8.36 o 
   4   4  15       24.44       19.82      5.77 o 
   5   4  15      130.15      133.49     14.26 o 
  -5   5  15      105.16       98.64      7.56 o 
  -4   5  15       74.21       70.81      7.17 o 
  -3   5  15      136.78      153.55     12.10 o 
  -2   5  15      101.28      104.26      7.59 o 
  -1   5  15     1070.42     1120.99     21.93 o 
   0   5  15      312.78      300.62      4.85 o 
   1   5  15      190.18      180.92      4.54 o 
   2   5  15       14.78       17.67      7.12 o 
   3   5  15      358.21      375.60     21.95 o 
   4   5  15      171.52      162.78      5.01 o 
   5   5  15      228.76      235.26     10.71 o 
  -5   6  15       13.70       17.98     11.63 o 
  -4   6  15      838.72      809.22     16.31 o 
  -3   6  15        3.28        5.25      4.68 o 
  -2   6  15      246.01      236.14      7.65 o 
  -1   6  15       60.91       59.81      3.97 o 
   0   6  15      391.89      398.48     11.31 o 
   1   6  15       22.72       26.14     12.63 o 
   2   6  15     1702.19     1717.33     21.08 o 
   3   6  15       18.71       17.95      7.59 o 
   4   6  15      163.85      159.87      5.21 o 
  -5   7  15       38.81       34.10      4.48 o 
  -4   7  15        4.10        5.84      8.52 o 
  -3   7  15      135.40      144.76      4.73 o 
  -2   7  15      321.77      348.46      7.57 o 
  -1   7  15      900.16      901.25     18.69 o 
   0   7  15      342.63      341.25      6.55 o 
   1   7  15      208.05      208.74      6.67 o 
   2   7  15      111.17      107.84      4.47 o 
   3   7  15      132.63      128.24      6.86 o 
   4   7  15      410.11      426.17      9.69 o 
  -4   8  15       10.69        1.11      8.85 o 
  -3   8  15      463.15      478.50     33.87 o 
  -2   8  15        7.91       14.71      8.43 o 
  -1   8  15       11.02       12.41      4.99 o 
   0   8  15       17.34       20.73      3.54 o 
   1   8  15      570.60      558.74     21.71 o 
   2   8  15       12.05        1.49      7.67 o 
   3   8  15      266.64      266.10      6.78 o 
   4   8  15       32.50       30.63      4.37 o 
  -3   9  15       36.78       46.67      4.25 o 
  -2   9  15       47.84       41.84      4.13 o 
  -1   9  15      287.70      304.93     13.29 o 
   0   9  15      224.17      229.31      4.60 o 
   1   9  15       38.40       33.42      4.13 o 
   2   9  15        0.03       10.57      4.98 o 
   3   9  15      161.97      166.24     11.46 o 
  -2  10  15      155.20      149.90     10.93 o 
  -1  10  15       36.90       28.67      4.46 o 
   0  10  15       72.04       78.25      3.18 o 
   1  10  15       53.48       56.95      4.37 o 
   2  10  15      503.71      525.28     21.59 o 
   0  11  15      152.88      158.21      5.82 o 
  -6   0  16      633.85      685.58     16.77 o 
  -4   0  16      982.53     1012.73     24.59 o 
  -2   0  16       45.46       53.06      5.10 o 
   0   0  16     1286.69     1275.57     20.48 o 
   2   0  16      530.09      506.58     12.23 o 
   4   0  16      365.86      368.01     11.94 o 
  -6   1  16       45.65       51.38      4.62 o 
  -5   1  16       20.18       24.69      4.38 o 
  -4   1  16      183.42      171.07      5.77 o 
  -3   1  16      621.52      597.55     22.61 o 
  -2   1  16      511.12      497.96     37.27 o 
  -1   1  16      426.58      428.36      7.83 o 
   0   1  16       10.86       13.59      3.01 o 
   1   1  16       81.79       69.24      6.02 o 
   2   1  16      714.55      665.33     13.92 o 
   3   1  16      200.83      212.79      4.87 o 
   4   1  16      253.10      252.73      6.16 o 
   5   1  16        3.11        3.84      8.83 o 
  -5   2  16      803.29      808.15     30.83 o 
  -4   2  16        0.00       -1.92      4.97 o 
  -3   2  16        8.87        1.36      7.73 o 
  -2   2  16        2.95        6.80      6.93 o 
  -1   2  16     1245.96     1217.96     21.52 o 
   0   2  16        6.09        1.49      4.72 o 
   1   2  16     1836.86     1791.09     24.16 o 
   2   2  16        0.01        4.90      7.35 o 
   3   2  16        4.32       -4.25     13.39 o 
   4   2  16        2.30        9.50      4.00 o 
   5   2  16      633.23      624.02     11.40 o 
  -5   3  16        5.63        2.24      5.47 o 
  -4   3  16      433.78      441.48      9.14 o 
  -3   3  16      541.44      541.92      9.32 o 
  -2   3  16      619.90      579.17     15.48 o 
  -1   3  16      373.33      357.92      7.65 o 
   0   3  16        0.30        1.30      5.13 o 
   1   3  16      129.34      121.77      9.55 o 
   2   3  16      921.66      889.99     15.54 o 
   3   3  16      357.68      341.76      9.67 o 
   4   3  16      324.61      331.06      7.57 o 
   5   3  16        3.97       -5.32      9.27 o 
  -5   4  16       13.72       19.49      6.58 o 
  -4   4  16      668.57      689.28     15.13 o 
  -3   4  16       23.65       19.45      9.97 o 
  -2   4  16       56.87       55.10      3.94 o 
  -1   4  16        0.91       -7.40      7.40 o 
   0   4  16      834.75      784.75     24.54 o 
   1   4  16        0.61        4.61      6.99 o 
   2   4  16      213.27      201.31      4.89 o 
   3   4  16        1.20        5.15      3.45 o 
   4   4  16      305.76      314.77      9.14 o 
  -5   5  16       19.93       26.54      4.44 o 
  -4   5  16      147.65      149.80      5.22 o 
  -3   5  16      379.99      379.28      9.05 o 
  -2   5  16      592.85      593.35     15.34 o 
  -1   5  16      434.16      431.54      8.54 o 
   0   5  16       69.95       67.47      4.26 o 
   1   5  16       17.48       22.53      3.66 o 
   2   5  16      417.58      398.46      8.62 o 
   3   5  16      180.02      168.44      4.93 o 
   4   5  16      196.77      195.59      5.35 o 
  -4   6  16        0.74       -0.47      8.67 o 
  -3   6  16        5.07       -1.47      9.36 o 
  -2   6  16        0.06        7.30      7.78 o 
  -1   6  16      714.12      706.12     14.62 o 
   0   6  16        6.62       11.05      2.66 o 
   1   6  16      812.80      776.84     15.10 o 
   2   6  16        1.18       -5.85      7.86 o 
   3   6  16        9.61       15.54      3.78 o 
   4   6  16        0.04        1.97      8.75 o 
  -4   7  16      311.05      322.50     19.59 o 
  -3   7  16      394.45      395.77     12.39 o 
  -2   7  16      352.66      352.20      7.52 o 
  -1   7  16      208.74      209.74      5.45 o 
   0   7  16        0.06        3.55      3.18 o 
   1   7  16      104.16       98.52     11.26 o 
   2   7  16      687.50      666.06     12.44 o 
   3   7  16      351.76      347.32      8.02 o 
  -3   8  16       67.94       67.60      4.57 o 
  -2   8  16       63.51       66.08      6.16 o 
  -1   8  16        8.76        9.12      4.90 o 
   0   8  16      484.43      464.02     11.32 o 
   1   8  16        4.08       18.64      5.27 o 
   2   8  16       70.88       64.61      4.76 o 
   3   8  16        2.54        0.98      8.34 o 
  -3   9  16       98.30       98.21      4.75 o 
  -2   9  16      388.16      408.82      9.27 o 
  -1   9  16      151.76      146.25      5.01 o 
   0   9  16       28.82       27.86      3.72 o 
   1   9  16       10.15       14.52      3.92 o 
   2   9  16      136.81      136.39      8.15 o 
  -1  10  16      316.26      330.23      7.36 o 
   0  10  16        7.95        5.22      6.01 o 
  -5   0  17       39.57       39.50      6.33 o 
  -3   0  17      751.05      782.55     21.99 o 
  -1   0  17      740.85      877.20     21.21 o 
   1   0  17       34.71       34.51      4.87 o 
   3   0  17      819.20      784.76     22.22 o 
  -5   1  17      399.32      397.68      9.48 o 
  -4   1  17      581.04      617.14     10.56 o 
  -3   1  17       37.80       44.07      3.95 o 
  -2   1  17        3.60        3.85      4.61 o 
  -1   1  17      597.53      619.92     13.13 o 
   0   1  17      544.30      541.84      7.84 o 
   1   1  17     1121.16     1126.76     18.42 o 
   2   1  17      304.05      310.76      6.93 o 
   3   1  17       25.41       36.39     15.16 o 
   4   1  17      135.00      129.77      6.89 o 
  -5   2  17        2.80       10.87      8.91 o 
  -4   2  17      353.26      330.76      7.77 o 
  -3   2  17        5.55        6.00      7.63 o 
  -2   2  17     1509.33     1544.57     20.03 o 
  -1   2  17        2.61       -7.60      7.60 o 
   0   2  17       14.21       23.14      5.26 o 
   1   2  17       13.89       18.64      3.61 o 
   2   2  17     1308.24     1271.27     18.97 o 
   3   2  17        6.14        5.49      9.97 o 
   4   2  17     1178.86     1190.02     20.06 o 
  -5   3  17      235.55      248.79      6.36 o 
  -4   3  17      479.59      490.72     10.25 o 
  -3   3  17        1.78       -3.30      8.04 o 
  -2   3  17       11.63       12.12      4.76 o 
  -1   3  17      541.44      521.54     35.76 o 
   0   3  17      680.59      688.18      9.98 o 
   1   3  17      817.12      798.20     21.77 o 
   2   3  17      370.43      390.90      8.50 o 
   3   3  17        2.51        7.11      5.66 o 
   4   3  17       93.44       87.97      8.66 o 
  -5   4  17       17.22       23.33      4.59 o 
  -4   4  17        4.45        1.61     10.98 o 
  -3   4  17      857.35      898.34     18.29 o 
  -2   4  17       26.44       33.05     15.02 o 
  -1   4  17      801.41      853.39     17.59 o 
   0   4  17        0.79        1.95      4.23 o 
   1   4  17       52.16       52.79      3.72 o 
   2   4  17       10.24       13.39      7.12 o 
   3   4  17      735.96      717.85     40.03 o 
   4   4  17        6.13       -3.29     12.35 o 
  -4   5  17      299.55      297.45      6.77 o 
  -3   5  17       53.00       49.53      4.32 o 
  -2   5  17        0.08        1.24      5.24 o 
  -1   5  17      323.01      317.48      7.18 o 
   0   5  17      138.51      130.16      3.13 o 
   1   5  17      662.58      658.96     19.38 o 
   2   5  17      134.13      140.75      4.71 o 
   3   5  17       20.89       28.70      3.78 o 
   4   5  17       93.45       95.17     12.92 o 
  -4   6  17      241.47      245.32      6.02 o 
  -3   6  17        1.14        1.98      8.44 o 
  -2   6  17     1093.77     1098.64     49.04 o 
  -1   6  17        0.03       -3.55      9.75 o 
   0   6  17       39.42       38.79      3.66 o 
   1   6  17       15.92       12.87      5.04 o 
   2   6  17      741.69      709.19     15.84 o 
   3   6  17       33.20       35.69      4.18 o 
  -3   7  17        1.11        1.94     10.70 o 
  -2   7  17       13.81       -8.02     16.42 o 
  -1   7  17      261.85      283.23     18.81 o 
   0   7  17      465.61      462.07      8.37 o 
   1   7  17      425.00      428.29      9.24 o 
   2   7  17      148.92      154.53      5.39 o 
   3   7  17       14.90       17.88      5.17 o 
  -2   8  17       42.22       51.95      4.45 o 
  -1   8  17      380.36      408.27     18.28 o 
   0   8  17       19.95       21.97      4.33 o 
   1   8  17       68.08       70.17      4.39 o 
   2   8  17        0.72       -1.98     17.96 o 
  -1   9  17      169.70      187.15      5.63 o 
   0   9  17       36.34       35.20      3.02 o 
  -4   0  18      569.26      571.44     14.97 o 
  -2   0  18       47.66       42.36      6.05 o 
   0   0  18      491.87      497.08     23.97 o 
   2   0  18      482.28      469.31     13.12 o 
   4   0  18        5.14        4.99     12.83 o 
  -4   1  18        1.47       -4.45      8.60 o 
  -3   1  18      185.83      204.84      5.45 o 
  -2   1  18      327.26      351.93      9.05 o 
  -1   1  18      418.92      437.92      8.74 o 
   0   1  18       29.94       32.91      4.80 o 
   1   1  18        3.24        7.73      4.89 o 
   2   1  18      190.15      201.34      5.04 o 
   3   1  18      229.89      231.80      5.55 o 
   4   1  18      465.68      462.99     10.47 o 
  -4   2  18        0.18        4.40     14.76 o 
  -3   2  18      208.39      194.41      5.22 o 
  -2   2  18        0.08        6.87      4.88 o 
  -1   2  18      363.38      386.26      8.44 o 
   0   2  18        3.05        5.49      5.22 o 
   1   2  18     1298.72     1332.67     19.40 o 
   2   2  18        3.25       13.31      3.57 o 
   3   2  18      235.57      249.47     10.14 o 
   4   2  18        0.82        5.71      6.50 o 
  -4   3  18       13.00       11.10      4.42 o 
  -3   3  18      199.36      202.75      9.72 o 
  -2   3  18      536.24      536.22     12.79 o 
  -1   3  18      298.01      307.24      6.82 o 
   0   3  18       75.52       70.53      2.88 o 
   1   3  18       13.63       14.87      4.00 o 
   2   3  18      144.18      133.54      4.76 o 
   3   3  18      286.41      306.72     10.12 o 
  -4   4  18      367.21      362.13      8.48 o 
  -3   4  18       12.02       14.05      5.40 o 
  -2   4  18       35.27       38.94      4.06 o 
  -1   4  18        0.10        5.60      7.47 o 
   0   4  18      395.35      401.24      6.06 o 
   1   4  18        6.89        9.10      5.66 o 
   2   4  18      391.08      388.33      8.38 o 
   3   4  18        0.00       -2.46      8.91 o 
  -3   5  18      119.08      125.59      8.01 o 
  -2   5  18      270.81      277.17      9.53 o 
  -1   5  18      292.16      302.50      7.11 o 
   0   5  18       55.30       55.83      3.79 o 
   1   5  18       35.95       23.40     13.56 o 
   2   5  18       92.65       99.07      8.10 o 
   3   5  18       55.96       60.64      7.84 o 
  -3   6  18      154.13      130.55      5.21 o 
  -2   6  18        8.37        4.17      8.91 o 
  -1   6  18      157.91      185.56      6.75 o 
   0   6  18        9.39        8.77      6.13 o 
   1   6  18      772.50      782.64     16.82 o 
   2   6  18        0.02        3.64      8.18 o 
  -2   7  18      368.31      385.04      9.11 o 
  -1   7  18      206.41      224.60     17.77 o 
   0   7  18       34.77       33.98      3.04 o 
   1   7  18        6.68       -0.30      9.08 o 
   0   8  18      240.90      251.44      5.92 o 
  -3   0  19       23.06       14.85      6.05 o 
  -1   0  19      881.94      883.33     23.96 o 
   1   0  19      302.93      293.51      9.70 o 
   3   0  19       56.72       60.29      6.39 o 
  -4   1  19      276.75      275.00      9.75 o 
  -3   1  19      356.74      368.13      8.68 o 
  -2   1  19      426.99      451.42     17.38 o 
  -1   1  19        4.96       13.86      4.43 o 
   0   1  19       43.88       40.62      2.82 o 
   1   1  19      416.07      396.46     26.38 o 
   2   1  19      320.45      305.92     11.13 o 
   3   1  19      298.38      287.83      6.71 o 
  -3   2  19        7.42       10.54     12.38 o 
  -2   2  19      720.26      704.49     16.24 o 
  -1   2  19        9.94       20.62      4.23 o 
   0   2  19      755.11      718.04     12.38 o 
   1   2  19        1.04       -3.53      8.77 o 
   2   2  19        5.01        8.25      8.43 o 
   3   2  19        1.48       -2.68      8.81 o 
  -3   3  19      194.21      188.61     13.76 o 
  -2   3  19      351.13      346.23      7.55 o 
  -1   3  19        3.14       -3.71     10.06 o 
   0   3  19       75.98       77.64      2.99 o 
   1   3  19      436.31      433.47      9.61 o 
   2   3  19      345.27      321.93     11.38 o 
  -3   4  19       25.00       25.56      4.54 o 
  -2   4  19        0.01        0.37      8.72 o 
  -1   4  19      807.70      816.81     27.77 o 
   0   4  19        5.33        5.52      4.14 o 
   1   4  19      335.80      316.25      9.39 o 
   2   4  19        0.00       -4.54      8.42 o 
  -2   5  19      256.03      266.86      8.72 o 
  -1   5  19        5.67        9.03      5.09 o 
   0   5  19       37.73       32.34      5.09 o 
   1   5  19      261.07      255.22      5.88 o 
   2   5  19      156.66      152.41      5.17 o 
  -1   6  19        3.89        8.48      7.20 o 
   0   6  19      600.80      586.64      7.90 o 
   1   6  19        0.87       -8.99      8.99 o 
  -2   0  20      910.40     1005.42     27.05 o 
   0   0  20        0.72       -0.89      8.87 o 
   2   0  20      408.95      393.92     13.57 o 
  -2   1  20       78.65       79.09      4.95 o 
  -1   1  20      335.28      339.88      7.66 o 
   0   1  20      380.95      401.07      7.83 o 
   1   1  20      275.16      302.36      6.82 o 
   2   1  20       10.53       17.53      5.26 o 
  -2   2  20        0.01        6.99      8.42 o 
  -1   2  20      138.34      147.83      5.07 o 
   0   2  20        0.25        3.25      6.11 o 
   1   2  20      510.38      488.57     18.45 o 
  -2   3  20       84.61       82.86      5.09 o 
  -1   3  20      394.76      425.65      9.62 o 
   0   3  20      382.56      388.81      6.40 o 
   1   3  20      238.00      259.98      8.01 o 
  -1   4  20        7.37        2.37      8.81 o 
   0   4  20        4.70       -5.09      5.09 o 
                                                 
